# Supplementary material for: Bis(diethyl­enetriamine)cadmium(II) diiodide
Source: Acta Crystallogr Sect E Struct Rep Online. 2008 May 3;64(Pt 6):m762. doi: 10.1107/S1600536808008040 (PMC2961602; doi:10.1107/S1600536808008040)
Supplement: Supplementary file 1 [file e-64-0m762-sup1.cif]

##############################################################################
###                                                                        ###
###        Electronic paper (Acta Crystallographica Section E)             ###
###                                                                        ###
##############################################################################
#                                                                            #
# This CIF contains the data in a paper accepted for publication in Acta     #
# Crystallographica Section E. It conforms to the requirements of Notes      #
# for Authors for Section E, and has been peer reviewed under the auspices   #
# of the IUCr Commission on Journals.                                        #
#                                                                            #
# Full details of the Crystallographic Information File format               #
# are given in the paper "The Crystallographic Information File (CIF):       #
# a New Standard Archive File for Crystallography" by S. R. Hall, F. H.      #
# Allen and I. D. Brown [Acta Cryst. (1991), A47, 655-685].                  #
#                                                                            #
# The current version of the core CIF dictionary is obtainable from          #
# ftp://ftp.iucr.org/pub/cif_core.dic. The current version number is 2.4.    #
#                                                                            #
# Software is freely available for graphical display of the structure(s) in  #
# this CIF.  For information consult the CIF home page http://www.iucr.org/  #
# cif/home.html                                                              #
#                                                                            #
# This file may be used for bona fide research purposes within the           #
# scientific community so long as proper attribution is given to the journal # 
# article from which it was obtained.                                        #
#                                                                            #
##############################################################################
                                             
data_global
_audit_creation_method     SHELXL-97
_journal_date_recd_electronic     2007-12-18
_journal_date_accepted     2008-03-25
_journal_name_full     'Acta Crystallographica, Section E'
_journal_year     2008
_journal_volume     64
_journal_issue      6
_journal_page_first     m762
_journal_page_last     m762
_journal_paper_category     QM
_journal_coeditor_code     LH2585
_publ_contact_author_name     'Li Wang'
_publ_contact_author_address
; Key Laboratory of Pesticides and Chemical Biology
   Department of Chemistry
   Central China Normal University
   Wuhan
   Hubei   430079
   China
;
_publ_contact_author_email     wl_928@mail.ccnu.edu.cn
_publ_contact_author_fax     ?
_publ_contact_author_phone     ?
_publ_section_title
;
Bis(diethylenetriamine)cadmium(II) diiodide
;
_publ_section_title_footnote
;
;
loop_
    _publ_author_name
    _publ_author_footnote
    _publ_author_address
    'Bei Huang' .
;
 College of Life Sciences
     Shenzhen University
     Shenzhen 518060
     People's Republic of China
Key Laboratory of Pesticides and Chemical Biology
    Department of Chemistry
    Central China Normal University
    Wuhan
    Hubei   430079
    People's Republic of China
;
    'Zhigang Liu' .
;
  College of Life Sciences
    Shenzhen University
    Shenzhen 518060
    People's Republic of China
;
    'Li Wang' .
;
 Key Laboratory of Pesticides and Chemical Biology
   Department of Chemistry
   Central China Normal University
   Wuhan
   Hubei   430079
   People's Republic of China
;
data_I
_audit_creation_method     SHELXL-97
_chemical_name_systematic
;
;
_chemical_name_common     ?
_chemical_formula_moiety     'C8 H26 Cd N6, 2(I)'
_chemical_formula_sum     'C8 H26 Cd I2 N6'
_chemical_formula_iupac     '[Cd (C4 H13 N3)2] I2'
_chemical_formula_weight     572.55
_chemical_melting_point     ?
_symmetry_cell_setting     Monoclinic
_symmetry_space_group_name_H-M     'P 21/c'
_symmetry_space_group_name_Hall     '-P 2ybc'
loop_
    _symmetry_equiv_pos_as_xyz
    'x, y, z'
    '-x, y+1/2, -z+1/2'
    '-x, -y, -z'
    'x, -y-1/2, z-1/2'
_cell_length_a     9.8842(9)
_cell_length_b     15.1947(11)
_cell_length_c     12.4209(9)
_cell_angle_alpha     90.00
_cell_angle_beta     100.204(6)
_cell_angle_gamma     90.00
_cell_volume     1836.0(3)
_cell_formula_units_Z     4
_cell_measurement_reflns_used     1123
_cell_measurement_theta_min     2.36
_cell_measurement_theta_max     26.75
_cell_measurement_temperature     292(2)
_exptl_crystal_description     block
_exptl_crystal_colour     colorless
_exptl_crystal_size_max     0.30
_exptl_crystal_size_mid     0.30
_exptl_crystal_size_min     0.20
_exptl_crystal_density_diffrn     2.071
_exptl_crystal_density_meas     ?
_exptl_crystal_density_method     'not measured'
_exptl_crystal_F_000     1080
_exptl_absorpt_coefficient_mu     4.546
_exptl_absorpt_correction_type     multi-scan
_exptl_absorpt_process_details     '(SADABS; Sheldrick, 1996)'
_exptl_absorpt_correction_T_min     0.102
_exptl_absorpt_correction_T_max     0.177
_exptl_special_details
;
;
_diffrn_ambient_temperature     292(2)
_diffrn_radiation_type     'Mo k\a'
_diffrn_radiation_wavelength     0.71073
_diffrn_radiation_source     'fine focus sealed Siemens Mo tube'
_diffrn_radiation_monochromator     graphite
_diffrn_measurement_device_type     'Bruker SMART APEX CCD'
_diffrn_measurement_method     '0.3\% wide \w exposures'
_diffrn_detector_area_resol_mean     ?
_diffrn_reflns_number     10779
_diffrn_reflns_av_R_equivalents     0.0211
_diffrn_reflns_av_sigmaI/netI     0.0232
_diffrn_reflns_theta_min     2.09
_diffrn_reflns_theta_max     27.00
_diffrn_reflns_theta_full     27.00
_diffrn_measured_fraction_theta_max     0.997
_diffrn_measured_fraction_theta_full     0.997
_diffrn_reflns_limit_h_min     -12
_diffrn_reflns_limit_h_max     6
_diffrn_reflns_limit_k_min     -19
_diffrn_reflns_limit_k_max     19
_diffrn_reflns_limit_l_min     -15
_diffrn_reflns_limit_l_max     15
_diffrn_standards_number     ?
_diffrn_standards_interval_count     ?
_diffrn_standards_interval_time     ?
_diffrn_standards_decay_%     ?
_refine_special_details
;
Refinement of <i>F</i>^2^ against ALL reflections. The weighted <i>R</i>-factor
<i>wR</i> and goodness of fit <i>S</i> are based on <i>F</i>^2^, conventional
<i>R</i>-factors <i>R</i> are based on <i>F</i>, with <i>F</i> set to zero for
negative <i>F</i>^2^. The threshold expression of <i>F</i>^2^ >
\s(<i>F</i>^2^) is used only for calculating <i>R</i>-factors(gt) <i>etc</i>.
and is not relevant to the choice of reflections for refinement.
<i>R</i>-factors based on <i>F</i>^2^ are statistically about twice as large
as those based on <i>F</i>, and <i>R</i>- factors based on ALL data will be
even larger.
;
_reflns_number_total     3991
_reflns_number_gt     3214
_reflns_threshold_expression     >2sigma(I)
_refine_ls_structure_factor_coef     Fsqd
_refine_ls_matrix_type     full
_refine_ls_R_factor_all     0.0340
_refine_ls_R_factor_gt     0.0236
_refine_ls_wR_factor_gt     0.0541
_refine_ls_wR_factor_ref     0.0567
_refine_ls_goodness_of_fit_ref     1.084
_refine_ls_restrained_S_all     1.084
_refine_ls_number_reflns     3991
_refine_ls_number_parameters     154
_refine_ls_number_restraints     0
_refine_ls_hydrogen_treatment     constr
_refine_ls_weighting_scheme     calc
_refine_ls_weighting_details
                 'calc w=1/[\s^2^(Fo^2^)+(0.0279P)^2^] where P=(Fo^2^+2Fc^2^)/3'
_atom_sites_solution_hydrogens     geom
_atom_sites_solution_primary     direct
_atom_sites_solution_secondary     difmap
_refine_ls_shift/su_max     0.001
_refine_ls_shift/su_mean     0.000
_refine_diff_density_max     0.727
_refine_diff_density_min     -0.638
_refine_ls_extinction_method     none
_refine_ls_extinction_coef     ?
loop_
    _atom_type_symbol
    _atom_type_description
    _atom_type_scat_dispersion_real
    _atom_type_scat_dispersion_imag
    _atom_type_scat_source
    'C' 'C' 0.0033 0.0016
                         'International Tables Vol C Tables 4.2.6.8 and 6.1.1.4'
    'H' 'H' 0.0000 0.0000
                         'International Tables Vol C Tables 4.2.6.8 and 6.1.1.4'
    'N' 'N' 0.0061 0.0033
                         'International Tables Vol C Tables 4.2.6.8 and 6.1.1.4'
    'Cd' 'Cd' -0.8075 1.2024
                         'International Tables Vol C Tables 4.2.6.8 and 6.1.1.4'
    'I' 'I' -0.4742 1.8119
                         'International Tables Vol C Tables 4.2.6.8 and 6.1.1.4'
_computing_data_collection     'SMART (Bruker, 2001)'
_computing_cell_refinement     'SAINT-Plus (Bruker, 2001)'
_computing_data_reduction     'SAINT-Plus (Bruker, 2001)'
_computing_structure_solution     'SHELXS97 (Sheldrick, 2008)'
_computing_structure_refinement     'SHELXL97 (Sheldrick, 2008)'
_computing_molecular_graphics     'PLATON (Spek, 2003)'
_computing_publication_material     'PLATON (Spek, 2003)'
loop_
    _atom_site_type_symbol
    _atom_site_label
    _atom_site_fract_x
    _atom_site_fract_y
    _atom_site_fract_z
    _atom_site_U_iso_or_equiv
    _atom_site_adp_type
    _atom_site_calc_flag
    _atom_site_refinement_flags
    _atom_site_occupancy
    _atom_site_disorder_assembly
    _atom_site_disorder_group
    Cd Cd1 0.22542(2) 0.082844(14) 0.762034(17) 0.04124(7) Uani d . 1 . .
    C C1 0.4649(5) 0.1808(3) 0.6705(4) 0.0826(13) Uani d . 1 . .
    H H1A 0.5485 0.2154 0.6864 0.099 Uiso calc R 1 . .
    H H1B 0.4167 0.1972 0.5984 0.099 Uiso calc R 1 . .
    C C2 0.5008(4) 0.0855(3) 0.6713(4) 0.0794(13) Uani d . 1 . .
    H H2A 0.5577 0.0742 0.6167 0.095 Uiso calc R 1 . .
    H H2B 0.5530 0.0697 0.7423 0.095 Uiso calc R 1 . .
    C C3 0.3956(5) -0.0636(3) 0.6679(4) 0.0875(14) Uani d . 1 . .
    H H3A 0.4529 -0.0734 0.7388 0.105 Uiso calc R 1 . .
    H H3B 0.4414 -0.0892 0.6124 0.105 Uiso calc R 1 . .
    C C4 0.2589(5) -0.1067(3) 0.6646(4) 0.0842(14) Uani d . 1 . .
    H H4A 0.2022 -0.0975 0.5933 0.101 Uiso calc R 1 . .
    H H4B 0.2716 -0.1696 0.6756 0.101 Uiso calc R 1 . .
    C C5 -0.0645(4) 0.1671(3) 0.6612(4) 0.0790(12) Uani d . 1 . .
    H H5A -0.1550 0.1624 0.6162 0.095 Uiso calc R 1 . .
    H H5B -0.0314 0.2267 0.6550 0.095 Uiso calc R 1 . .
    C C6 -0.0731(4) 0.1480(3) 0.7764(4) 0.0792(12) Uani d . 1 . .
    H H6A -0.1367 0.1887 0.8012 0.095 Uiso calc R 1 . .
    H H6B -0.1080 0.0888 0.7820 0.095 Uiso calc R 1 . .
    C C7 0.0734(5) 0.1198(4) 0.9566(3) 0.0876(14) Uani d . 1 . .
    H H7A 0.0390 0.0598 0.9525 0.105 Uiso calc R 1 . .
    H H7B 0.0179 0.1544 0.9980 0.105 Uiso calc R 1 . .
    C C8 0.2183(5) 0.1208(3) 1.0127(3) 0.0856(14) Uani d . 1 . .
    H H8A 0.2512 0.1810 1.0188 0.103 Uiso calc R 1 . .
    H H8B 0.2242 0.0975 1.0861 0.103 Uiso calc R 1 . .
    I I1 0.18377(3) 0.107898(16) 0.365025(19) 0.05948(8) Uani d . 1 . .
    I I2 0.65646(3) 0.170576(15) 0.988829(18) 0.05505(8) Uani d . 1 . .
    N N1 0.3786(3) 0.20013(19) 0.7513(2) 0.0624(8) Uani d . 1 . .
    H H1C 0.3307 0.2498 0.7324 0.075 Uiso calc R 1 . .
    H H1D 0.4318 0.2087 0.8171 0.075 Uiso calc R 1 . .
    N N2 0.3770(3) 0.0320(2) 0.6482(2) 0.0651(8) Uani d . 1 . .
    H H2 0.3368 0.0405 0.5772 0.078 Uiso calc R 1 . .
    N N3 0.1905(3) -0.07111(17) 0.7482(2) 0.0589(8) Uani d . 1 . .
    H H3C 0.2237 -0.0967 0.8128 0.071 Uiso calc R 1 . .
    H H3D 0.0998 -0.0827 0.7316 0.071 Uiso calc R 1 . .
    N N4 0.0290(3) 0.1048(2) 0.6231(2) 0.0615(8) Uani d . 1 . .
    H H4C 0.0554 0.1257 0.5623 0.074 Uiso calc R 1 . .
    H H4D -0.0143 0.0531 0.6065 0.074 Uiso calc R 1 . .
    N N5 0.0621(3) 0.1560(2) 0.8462(2) 0.0604(8) Uani d . 1 . .
    H H5 0.0848 0.2141 0.8520 0.073 Uiso calc R 1 . .
    N N6 0.3059(3) 0.06852(19) 0.9535(2) 0.0606(8) Uani d . 1 . .
    H H6C 0.3036 0.0116 0.9731 0.073 Uiso calc R 1 . .
    H H6D 0.3934 0.0874 0.9702 0.073 Uiso calc R 1 . .
loop_
    _atom_site_aniso_label
    _atom_site_aniso_U_11
    _atom_site_aniso_U_22
    _atom_site_aniso_U_33
    _atom_site_aniso_U_12
    _atom_site_aniso_U_13
    _atom_site_aniso_U_23
    Cd1 0.03847(13) 0.04408(13) 0.04229(12) 0.00397(10) 0.01021(10) -0.00010(9)
    C1 0.070(3) 0.110(4) 0.072(3) -0.022(3) 0.024(2) 0.021(2)
    C2 0.048(2) 0.121(4) 0.074(3) 0.001(2) 0.025(2) -0.007(3)
    C3 0.075(3) 0.082(3) 0.108(4) 0.028(3) 0.022(3) -0.031(3)
    C4 0.101(4) 0.066(3) 0.081(3) 0.015(3) 0.003(3) -0.024(2)
    C5 0.057(2) 0.077(3) 0.098(3) 0.023(2) 0.001(2) 0.009(2)
    C6 0.048(2) 0.099(3) 0.094(3) 0.017(2) 0.022(2) -0.014(3)
    C7 0.091(4) 0.119(4) 0.063(2) -0.002(3) 0.039(3) -0.011(2)
    C8 0.117(4) 0.097(3) 0.044(2) -0.010(3) 0.018(2) -0.015(2)
    I1 0.05661(15) 0.05952(15) 0.06234(15) -0.00248(11) 0.01062(12) 0.00141(11)
    I2 0.05468(15) 0.05668(14) 0.05193(13) -0.00187(11) 0.00440(11) 0.00483(9)
    N1 0.0556(18) 0.0579(17) 0.0728(19) -0.0036(15) 0.0085(16) 0.0135(15)
    N2 0.0564(19) 0.087(2) 0.0537(16) 0.0093(18) 0.0138(15) -0.0073(16)
    N3 0.067(2) 0.0489(16) 0.0553(16) -0.0018(15) -0.0044(15) -0.0007(13)
    N4 0.0578(18) 0.074(2) 0.0518(16) 0.0084(16) 0.0064(15) 0.0092(14)
    N5 0.064(2) 0.0563(17) 0.0658(18) 0.0051(15) 0.0250(17) -0.0098(14)
    N6 0.074(2) 0.0551(17) 0.0481(15) -0.0121(15) -0.0012(15) 0.0081(13)
_geom_special_details
;
All e.s.d.'s (except the e.s.d. in the dihedral angle between two l.s. planes)
are estimated using the full covariance matrix. The cell e.s.d.'s are taken
into account individually in the estimation of e.s.d.'s in distances, angles
and torsion angles; correlations between e.s.d.'s in cell parameters are only
used when they are defined by crystal symmetry. An approximate (isotropic)
treatment of cell e.s.d.'s is used for estimating e.s.d.'s involving l.s.
planes.
;
loop_
    _geom_bond_atom_site_label_1
    _geom_bond_atom_site_label_2
    _geom_bond_site_symmetry_2
    _geom_bond_distance
    _geom_bond_publ_flag
    Cd1 N5 . 2.352(3) yes
    Cd1 N1 . 2.357(3) yes
    Cd1 N2 . 2.365(3) yes
    Cd1 N3 . 2.366(3) yes
    Cd1 N6 . 2.380(3) yes
    Cd1 N4 . 2.381(3) yes
    C1 N1 . 1.457(5) ?
    C1 C2 . 1.490(6) ?
    C1 H1A . 0.9700 ?
    C1 H1B . 0.9700 ?
    C2 N2 . 1.455(5) ?
    C2 H2A . 0.9700 ?
    C2 H2B . 0.9700 ?
    C3 N2 . 1.478(5) ?
    C3 C4 . 1.497(6) ?
    C3 H3A . 0.9700 ?
    C3 H3B . 0.9700 ?
    C4 N3 . 1.441(5) ?
    C4 H4A . 0.9700 ?
    C4 H4B . 0.9700 ?
    C5 N4 . 1.460(5) ?
    C5 C6 . 1.478(6) ?
    C5 I1 . 4.854(4) ?
    C5 H5A . 0.9700 ?
    C5 H5B . 0.9700 ?
    C6 N5 . 1.463(5) ?
    C6 H6A . 0.9700 ?
    C6 H6B . 0.9700 ?
    C7 N5 . 1.464(5) ?
    C7 C8 . 1.478(6) ?
    C7 H7A . 0.9700 ?
    C7 H7B . 0.9700 ?
    C8 N6 . 1.465(5) ?
    C8 H8A . 0.9700 ?
    C8 H8B . 0.9700 ?
    I2 N1 . 3.685(3) ?
    N1 H1C . 0.9000 ?
    N1 H1D . 0.9000 ?
    N2 H2 . 0.9100 ?
    N3 H3C . 0.9000 ?
    N3 H3D . 0.9000 ?
    N4 H4C . 0.9000 ?
    N4 H4D . 0.9000 ?
    N5 H5 . 0.9100 ?
    N6 H6C . 0.9000 ?
    N6 H6D . 0.9000 ?
loop_
    _geom_angle_atom_site_label_1
    _geom_angle_atom_site_label_2
    _geom_angle_atom_site_label_3
    _geom_angle_site_symmetry_1
    _geom_angle_site_symmetry_3
    _geom_angle
    _geom_angle_publ_flag
    N5 Cd1 N1 . . 99.56(11) ?
    N5 Cd1 N2 . . 167.86(11) ?
    N1 Cd1 N2 . . 74.45(11) ?
    N5 Cd1 N3 . . 113.37(11) ?
    N1 Cd1 N3 . . 146.11(11) ?
    N2 Cd1 N3 . . 74.54(11) ?
    N5 Cd1 N6 . . 74.53(10) ?
    N1 Cd1 N6 . . 91.23(10) ?
    N2 Cd1 N6 . . 115.63(11) ?
    N3 Cd1 N6 . . 90.05(10) ?
    N5 Cd1 N4 . . 73.76(10) ?
    N1 Cd1 N4 . . 107.61(11) ?
    N2 Cd1 N4 . . 97.70(11) ?
    N3 Cd1 N4 . . 89.76(10) ?
    N6 Cd1 N4 . . 145.29(10) ?
    N1 C1 C2 . . 111.0(3) ?
    N1 C1 H1A . . 109.4 ?
    C2 C1 H1A . . 109.4 ?
    N1 C1 H1B . . 109.4 ?
    C2 C1 H1B . . 109.4 ?
    H1A C1 H1B . . 108.0 ?
    N2 C2 C1 . . 110.6(3) ?
    N2 C2 H2A . . 109.5 ?
    C1 C2 H2A . . 109.5 ?
    N2 C2 H2B . . 109.5 ?
    C1 C2 H2B . . 109.5 ?
    H2A C2 H2B . . 108.1 ?
    N2 C3 C4 . . 109.9(4) ?
    N2 C3 H3A . . 109.7 ?
    C4 C3 H3A . . 109.7 ?
    N2 C3 H3B . . 109.7 ?
    C4 C3 H3B . . 109.7 ?
    H3A C3 H3B . . 108.2 ?
    N3 C4 C3 . . 110.6(3) ?
    N3 C4 H4A . . 109.5 ?
    C3 C4 H4A . . 109.5 ?
    N3 C4 H4B . . 109.5 ?
    C3 C4 H4B . . 109.5 ?
    H4A C4 H4B . . 108.1 ?
    N4 C5 C6 . . 109.5(3) ?
    C6 C5 I1 . . 145.2(2) ?
    N4 C5 H5A . . 109.8 ?
    C6 C5 H5A . . 109.8 ?
    I1 C5 H5A . . 95.1 ?
    N4 C5 H5B . . 109.8 ?
    C6 C5 H5B . . 109.8 ?
    I1 C5 H5B . . 83.7 ?
    H5A C5 H5B . . 108.2 ?
    N5 C6 C5 . . 110.7(3) ?
    N5 C6 H6A . . 109.5 ?
    C5 C6 H6A . . 109.5 ?
    N5 C6 H6B . . 109.5 ?
    C5 C6 H6B . . 109.5 ?
    H6A C6 H6B . . 108.1 ?
    N5 C7 C8 . . 110.1(4) ?
    N5 C7 H7A . . 109.6 ?
    C8 C7 H7A . . 109.6 ?
    N5 C7 H7B . . 109.6 ?
    C8 C7 H7B . . 109.6 ?
    H7A C7 H7B . . 108.2 ?
    N6 C8 C7 . . 111.5(3) ?
    N6 C8 H8A . . 109.3 ?
    C7 C8 H8A . . 109.3 ?
    N6 C8 H8B . . 109.3 ?
    C7 C8 H8B . . 109.3 ?
    H8A C8 H8B . . 108.0 ?
    C1 N1 Cd1 . . 110.3(2) ?
    C1 N1 I2 . . 94.7(2) ?
    Cd1 N1 I2 . . 104.93(9) ?
    C1 N1 H1C . . 109.6 ?
    Cd1 N1 H1C . . 109.6 ?
    I2 N1 H1C . . 126.4 ?
    C1 N1 H1D . . 109.6 ?
    Cd1 N1 H1D . . 109.6 ?
    H1C N1 H1D . . 108.1 ?
    C2 N2 C3 . . 116.1(3) ?
    C2 N2 Cd1 . . 107.4(2) ?
    C3 N2 Cd1 . . 107.2(2) ?
    C2 N2 H2 . . 108.6 ?
    C3 N2 H2 . . 108.6 ?
    Cd1 N2 H2 . . 108.6 ?
    C4 N3 Cd1 . . 110.0(2) ?
    C4 N3 H3C . . 109.7 ?
    Cd1 N3 H3C . . 109.7 ?
    C4 N3 H3D . . 109.7 ?
    Cd1 N3 H3D . . 109.7 ?
    H3C N3 H3D . . 108.2 ?
    C5 N4 Cd1 . . 109.7(2) ?
    C5 N4 H4C . . 109.7 ?
    Cd1 N4 H4C . . 109.7 ?
    C5 N4 H4D . . 109.7 ?
    Cd1 N4 H4D . . 109.7 ?
    H4C N4 H4D . . 108.2 ?
    C6 N5 C7 . . 115.7(3) ?
    C6 N5 Cd1 . . 108.9(2) ?
    C7 N5 Cd1 . . 107.1(3) ?
    C6 N5 H5 . . 108.3 ?
    C7 N5 H5 . . 108.3 ?
    Cd1 N5 H5 . . 108.3 ?
    C8 N6 Cd1 . . 109.2(2) ?
    C8 N6 H6C . . 109.8 ?
    Cd1 N6 H6C . . 109.8 ?
    C8 N6 H6D . . 109.8 ?
    Cd1 N6 H6D . . 109.8 ?
    H6C N6 H6D . . 108.3 ?
loop_
    _geom_torsion_atom_site_label_1
    _geom_torsion_atom_site_label_2
    _geom_torsion_atom_site_label_3
    _geom_torsion_atom_site_label_4
    _geom_torsion_site_symmetry_1
    _geom_torsion_site_symmetry_2
    _geom_torsion_site_symmetry_3
    _geom_torsion_site_symmetry_4
    _geom_torsion
    _geom_torsion_publ_flag
    N1 C1 C2 N2 . . . . 58.9(5) ?
    N2 C3 C4 N3 . . . . -60.7(5) ?
    N4 C5 C6 N5 . . . . 60.3(5) ?
    I1 C5 C6 N5 . . . . 47.9(7) ?
    N5 C7 C8 N6 . . . . -59.8(5) ?
    C2 C1 N1 Cd1 . . . . -36.4(4) ?
    C2 C1 N1 I2 . . . . 71.5(3) ?
    N5 Cd1 N1 C1 . . . . -161.1(3) ?
    N2 Cd1 N1 C1 . . . . 8.0(3) ?
    N3 Cd1 N1 C1 . . . . 32.4(3) ?
    N6 Cd1 N1 C1 . . . . 124.3(3) ?
    N4 Cd1 N1 C1 . . . . -85.3(3) ?
    N5 Cd1 N1 I2 . . . . 97.95(10) ?
    N2 Cd1 N1 I2 . . . . -92.87(11) ?
    N3 Cd1 N1 I2 . . . . -68.49(19) ?
    N6 Cd1 N1 I2 . . . . 23.43(10) ?
    N4 Cd1 N1 I2 . . . . 173.83(9) ?
    C1 C2 N2 C3 . . . . -168.3(3) ?
    C1 C2 N2 Cd1 . . . . -48.4(4) ?
    C4 C3 N2 C2 . . . . 167.6(3) ?
    C4 C3 N2 Cd1 . . . . 47.6(4) ?
    N5 Cd1 N2 C2 . . . . 82.9(6) ?
    N1 Cd1 N2 C2 . . . . 21.2(3) ?
    N3 Cd1 N2 C2 . . . . -145.0(3) ?
    N6 Cd1 N2 C2 . . . . -62.6(3) ?
    N4 Cd1 N2 C2 . . . . 127.4(3) ?
    N5 Cd1 N2 C3 . . . . -151.7(5) ?
    N1 Cd1 N2 C3 . . . . 146.6(3) ?
    N3 Cd1 N2 C3 . . . . -19.6(3) ?
    N6 Cd1 N2 C3 . . . . 62.9(3) ?
    N4 Cd1 N2 C3 . . . . -107.2(3) ?
    C3 C4 N3 Cd1 . . . . 39.8(4) ?
    N5 Cd1 N3 C4 . . . . 159.6(3) ?
    N1 Cd1 N3 C4 . . . . -35.0(3) ?
    N2 Cd1 N3 C4 . . . . -10.6(3) ?
    N6 Cd1 N3 C4 . . . . -127.3(3) ?
    N4 Cd1 N3 C4 . . . . 87.5(3) ?
    C6 C5 N4 Cd1 . . . . -41.6(4) ?
    I1 C5 N4 Cd1 . . . . 126.6(3) ?
    N5 Cd1 N4 C5 . . . . 13.1(2) ?
    N1 Cd1 N4 C5 . . . . -82.0(3) ?
    N2 Cd1 N4 C5 . . . . -158.1(3) ?
    N3 Cd1 N4 C5 . . . . 127.6(3) ?
    N6 Cd1 N4 C5 . . . . 37.8(3) ?
    C5 C6 N5 C7 . . . . -166.7(4) ?
    C5 C6 N5 Cd1 . . . . -46.1(4) ?
    C8 C7 N5 C6 . . . . 172.1(4) ?
    C8 C7 N5 Cd1 . . . . 50.5(4) ?
    N1 Cd1 N5 C6 . . . . 122.7(3) ?
    N2 Cd1 N5 C6 . . . . 63.4(6) ?
    N3 Cd1 N5 C6 . . . . -65.5(3) ?
    N6 Cd1 N5 C6 . . . . -148.7(3) ?
    N4 Cd1 N5 C6 . . . . 17.0(3) ?
    N1 Cd1 N5 C7 . . . . -111.5(3) ?
    N2 Cd1 N5 C7 . . . . -170.9(5) ?
    N3 Cd1 N5 C7 . . . . 60.3(3) ?
    N6 Cd1 N5 C7 . . . . -22.9(3) ?
    N4 Cd1 N5 C7 . . . . 142.8(3) ?
    C7 C8 N6 Cd1 . . . . 35.5(4) ?
    N5 Cd1 N6 C8 . . . . -6.3(3) ?
    N1 Cd1 N6 C8 . . . . 93.3(3) ?
    N2 Cd1 N6 C8 . . . . 166.6(3) ?
    N3 Cd1 N6 C8 . . . . -120.6(3) ?
    N4 Cd1 N6 C8 . . . . -30.9(3) ?
loop_
    _geom_hbond_atom_site_label_D
    _geom_hbond_atom_site_label_H
    _geom_hbond_atom_site_label_A
    _geom_hbond_site_symmetry_A
    _geom_hbond_distance_DH
    _geom_hbond_distance_HA
    _geom_hbond_distance_DA
    _geom_hbond_angle_DHA
    _geom_hbond_publ_flag
    N3 H3C I2 3_657 0.90 2.77 3.673(3) 176 yes
    N6 H6C I2 3_657 0.90 2.82 3.709(3) 168 yes
    N3 H3D I1 3_556 0.90 2.87 3.759(3) 168 yes
    N4 H4D I1 3_556 0.90 3.02 3.873(3) 159 yes
    N5 H5 I1 4_566 0.91 2.87 3.778(3) 174 yes
    N1 H1D I2 . 0.90 2.85 3.685(3) 155 yes
    N2 H2 I1 . 0.91 2.98 3.869(3) 167 yes
    N4 H4C I1 . 0.90 2.96 3.789(3) 153 yes
    N6 H6D I2 . 0.90 2.86 3.751(3) 169 yes
