# Supplementary material for: Bis(diethyl­enetriamine)cadmium(II) diiodide
Source: Acta Crystallogr Sect E Struct Rep Online. 2008 May 3;64(Pt 6):m762. doi: 10.1107/S1600536808008040 (PMC2961602; doi:10.1107/S1600536808008040)
Supplement: Supplementary file 2 [file e-64-0m762-Isup2.hkl]

# 
# h,k,l, Fc-squared, Fo-squared, sigma(Fo-squared) and status flag 
# 
data_I
_shelx_title '   1 in P2(1)/c' 
_shelx_refln_list_code          4 
_shelx_F_calc_maximum      411.85 
_exptl_crystal_F_000      1080.00 
_reflns_d_resolution_high  0.7828 
 
loop_ 
 _symmetry_equiv_pos_as_xyz 
 'x, y, z' 
 '-x, y+1/2, -z+1/2' 
 '-x, -y, -z' 
 'x, -y-1/2, z-1/2' 
 
_cell_length_a     9.8842 
_cell_length_b    15.1947 
_cell_length_c    12.4209 
_cell_angle_alpha  90.000 
_cell_angle_beta  100.204 
_cell_angle_gamma  90.000 
 
_shelx_F_squared_multiplier     1.000 
 
loop_ 
 _refln_index_h 
 _refln_index_k 
 _refln_index_l 
 _refln_F_squared_calc 
 _refln_F_squared_meas 
 _refln_F_squared_sigma 
 _refln_observed_status 
   1   0   0      200.73      158.03     10.05 o 
   2   0   0    88583.31    83440.98   1309.34 o 
   3   0   0      805.29      826.42     29.69 o 
   4   0   0       29.52       24.83      8.39 o 
   5   0   0    26257.62    25784.14    308.92 o 
   6   0   0     8208.77     8132.92    116.70 o 
   7   0   0    31845.82    30615.87    372.60 o 
   8   0   0     1746.91     1681.02     70.02 o 
   9   0   0     2391.08     2348.66     89.21 o 
  10   0   0      170.86      136.59     42.13 o 
  11   0   0       21.06        0.00     41.53 o 
  12   0   0       90.67       38.53     48.58 o 
   1   1   0     6312.56     6547.16     98.20 o 
   2   1   0    48598.47    48360.58    459.08 o 
   3   1   0    10016.55    10289.84    177.24 o 
   4   1   0    39256.52    38451.70    426.36 o 
   5   1   0    11620.77    11401.46    105.79 o 
   6   1   0     2426.88     2245.85     70.98 o 
   7   1   0       47.11       34.85     21.38 o 
   8   1   0      875.05      830.32     29.15 o 
   9   1   0     1144.92     1141.26     45.31 o 
  10   1   0       69.00       80.77     28.31 o 
  11   1   0      901.66      899.73     47.56 o 
  12   1   0      178.13      182.66     39.30 o 
   0   2   0     3569.81     3694.09     51.57 o 
   1   2   0     3519.99     3510.00     39.45 o 
   2   2   0    10192.82    10379.33    104.91 o 
   3   2   0    20639.87    20389.17    247.75 o 
   4   2   0    10886.25    10109.96    719.04 o 
   5   2   0     6647.21     6473.40     66.92 o 
   6   2   0     2226.13     2101.27     49.47 o 
   7   2   0        5.74       14.66     20.69 o 
   8   2   0        2.64        0.00     14.96 o 
   9   2   0        0.12        0.00     20.68 o 
  10   2   0      741.24      697.86     48.28 o 
  11   2   0      227.78      197.80     35.68 o 
  12   2   0       97.26      126.41     58.25 o 
   1   3   0    94098.23    86634.98    697.87 o 
   2   3   0    24928.28    25389.08    266.67 o 
   3   3   0    28032.43    28338.18    273.37 o 
   4   3   0    18158.23    17846.95    258.14 o 
   5   3   0      839.17      808.44     23.00 o 
   6   3   0    15736.46    15325.63    189.57 o 
   7   3   0     1439.94     1431.48     36.11 o 
   8   3   0     2468.98     2280.34     58.37 o 
   9   3   0      301.81      311.52     33.84 o 
  10   3   0      478.10      489.74     88.68 o 
  11   3   0       39.92       81.57     32.88 o 
  12   3   0       88.38       34.31     34.18 o 
   0   4   0   169623.53   147245.00   2660.22 o 
   1   4   0    11848.56    11992.99    105.11 o 
   2   4   0    28383.71    28641.37    275.56 o 
   3   4   0    10072.75     9715.20    103.63 o 
   4   4   0     1358.11     1282.28     25.29 o 
   5   4   0     8263.02     8033.34     93.25 o 
   6   4   0     2983.11     3026.00     48.31 o 
   7   4   0     6170.03     5977.16    254.98 o 
   8   4   0     1987.01     1927.66     84.00 o 
   9   4   0      153.43      202.92     26.98 o 
  10   4   0        0.04        1.81     27.66 o 
  11   4   0       19.52        0.00     31.19 o 
  12   4   0       87.74       96.90     35.81 o 
   1   5   0    20195.56    20642.00    175.53 o 
   2   5   0    17238.63    17846.56    178.71 o 
   3   5   0     1217.90     1277.12     26.29 o 
   4   5   0     7117.37     7176.71     84.04 o 
   5   5   0     1660.16     1660.71     32.49 o 
   6   5   0     1728.94     1809.57     38.82 o 
   7   5   0       30.34       52.28     37.71 o 
   8   5   0     5379.13     5116.27    161.23 o 
   9   5   0      640.39      660.11     32.02 o 
  10   5   0     1144.87     1079.63     51.60 o 
  11   5   0      246.05      176.62     37.72 o 
  12   5   0       49.67       37.31     37.68 o 
   0   6   0    10907.94    10841.07    133.75 o 
   1   6   0    11407.29    11822.27     93.95 o 
   2   6   0    22110.00    22532.49    361.18 o 
   3   6   0    57511.14    56187.94    532.72 o 
   4   6   0    27817.83    28341.80    280.88 o 
   5   6   0    18130.38    17992.49    293.37 o 
   6   6   0     4299.30     4022.25     78.65 o 
   7   6   0       63.92       71.34     20.47 o 
   8   6   0       13.50       58.63     24.36 o 
   9   6   0       11.74        0.00     19.64 o 
  10   6   0     1634.42     1820.29     64.68 o 
  11   6   0      465.05      406.71     47.17 o 
   1   7   0    63858.18    62658.29    449.32 o 
   2   7   0      971.65     1065.83     17.63 o 
   3   7   0     3340.60     3197.74     48.60 o 
   4   7   0     1934.60     1973.02     54.55 o 
   5   7   0     5385.33     5385.72    128.20 o 
   6   7   0     8959.92     9018.79    267.10 o 
   7   7   0     5164.62     5169.44     98.88 o 
   8   7   0     2592.70     2512.19     67.90 o 
   9   7   0       39.33       12.68     21.99 o 
  10   7   0       76.01       85.16     51.24 o 
  11   7   0      296.82      244.79     42.27 o 
   0   8   0     7868.77     8005.68    122.04 o 
   1   8   0     8306.84     8392.17     73.62 o 
   2   8   0      854.01      843.39     16.67 o 
   3   8   0     8974.94     9091.38    107.29 o 
   4   8   0       77.53       52.63     16.29 o 
   5   8   0      193.01      207.52     31.27 o 
   6   8   0       47.55       61.46     21.47 o 
   7   8   0     2222.91     2155.54     61.80 o 
   8   8   0      850.64      794.22     43.43 o 
   9   8   0     1983.29     1978.29    135.01 o 
  10   8   0      279.74      327.53     34.77 o 
  11   8   0      441.96      448.91     51.69 o 
   1   9   0     7088.87     7283.82    113.88 o 
   2   9   0     2333.26     2241.07     40.79 o 
   3   9   0     7038.17     7061.54     90.98 o 
   4   9   0     3990.77     3827.31     71.68 o 
   5   9   0     3664.55     3584.86    224.00 o 
   6   9   0     1641.41     1605.58     51.85 o 
   7   9   0      476.65      460.59     40.78 o 
   8   9   0     1068.62      998.71     62.15 o 
   9   9   0        9.49        8.06     28.96 o 
  10   9   0      638.53      643.50     39.77 o 
  11   9   0       54.58       68.91     42.88 o 
   0  10   0     8617.34     8302.79    126.80 o 
   1  10   0     1368.60     1416.49     29.96 o 
   2  10   0     6041.63     5864.84    112.51 o 
   3  10   0     9006.45     8845.27    110.80 o 
   4  10   0     1802.96     1724.63     40.35 o 
   5  10   0     4982.39     4995.00    308.33 o 
   6  10   0       33.91       20.33     22.60 o 
   7  10   0      198.37      211.56     32.17 o 
   8  10   0       71.96       39.13     28.90 o 
   9  10   0        3.38        0.00     30.91 o 
  10  10   0       96.68       91.43     36.46 o 
   1  11   0     5557.72     5438.28     68.48 o 
   2  11   0      129.82      110.41     15.93 o 
   3  11   0     1236.70     1326.64     47.63 o 
   4  11   0       84.86       80.53     17.34 o 
   5  11   0     5954.62     5888.50    173.54 o 
   6  11   0      562.00      494.43     35.46 o 
   7  11   0     2511.55     2415.01     97.23 o 
   8  11   0       14.61        0.00     27.70 o 
   9  11   0       57.79       48.57     32.68 o 
  10  11   0      513.87      475.51     46.96 o 
   0  12   0    12923.06    12517.44    184.94 o 
   1  12   0      599.99      652.42     25.21 o 
   2  12   0     4597.17     4483.59     89.46 o 
   3  12   0     1369.89     1444.54     40.11 o 
   4  12   0      362.30      372.01     37.03 o 
   5  12   0       70.43       54.28     24.48 o 
   6  12   0        1.02        0.00     26.54 o 
   7  12   0     3224.24     3188.54    161.25 o 
   8  12   0      130.44       95.40     32.32 o 
   9  12   0     1823.71     1800.42     69.40 o 
   1  13   0       46.74       33.84     16.47 o 
   2  13   0     5382.73     5065.07     95.15 o 
   3  13   0     1330.92     1253.63     39.80 o 
   4  13   0     4573.79     4303.53    193.11 o 
   5  13   0     1790.22     1753.94     66.72 o 
   6  13   0      159.88      137.72     42.96 o 
   7  13   0       99.21      116.50     33.43 o 
   8  13   0      108.57      120.05     37.08 o 
   9  13   0      150.67      190.87     41.53 o 
   0  14   0     2370.28     2333.96     65.87 o 
   1  14   0       31.73        5.11     16.51 o 
   2  14   0      158.79      130.10     20.48 o 
   3  14   0       57.95       62.97     21.86 o 
   4  14   0     1230.25     1280.26     54.00 o 
   5  14   0       50.13       26.67     29.59 o 
   6  14   0     2061.45     2114.37     70.67 o 
   7  14   0       12.77        8.24     31.75 o 
   8  14   0      229.87      233.46     42.22 o 
   1  15   0      847.92      739.96     30.37 o 
   2  15   0      350.67      430.24     26.94 o 
   3  15   0      632.82      633.05     42.99 o 
   4  15   0       57.70       72.82     32.35 o 
   5  15   0      515.96      459.84     44.75 o 
   6  15   0      328.55      410.15     46.27 o 
   7  15   0      440.93      483.57     64.92 o 
   0  16   0      557.15      435.12     39.27 o 
   1  16   0       25.55        0.00     19.94 o 
   2  16   0      243.06      197.45     25.75 o 
   3  16   0       10.87        0.00     31.04 o 
   4  16   0      133.03       81.47     33.22 o 
   5  16   0       47.52       39.12     40.18 o 
   6  16   0       36.88        0.83     33.94 o 
   7  16   0      138.33       76.40     40.02 o 
   1  17   0      114.03      139.52     25.45 o 
   2  17   0      609.82      562.73     31.39 o 
   3  17   0       39.28       50.24     34.29 o 
   4  17   0      303.14      272.66     43.81 o 
   5  17   0       20.75       27.23     40.26 o 
   0  18   0      149.36      142.28     40.00 o 
   1  18   0       17.44        0.54     24.45 o 
   2  18   0       32.42        1.73     28.52 o 
   3  18   0      143.37      140.86     41.26 o 
   4  18   0      756.62      758.90     53.39 o 
   1  19   0      394.44      367.08     34.49 o 
   2  19   0      257.29      308.51     39.49 o 
 -12   1   1     1316.24     1257.68     56.73 o 
 -11   1   1      437.63      344.76     40.70 o 
 -10   1   1     5913.16     5762.13    154.88 o 
  -9   1   1       41.25        0.00     27.59 o 
  -8   1   1     5464.13     5307.56     66.20 o 
  -7   1   1     2657.00     2436.71     39.62 o 
  -6   1   1     3153.73     3183.86     42.58 o 
  -5   1   1    33085.48    32989.87    446.68 o 
  -4   1   1      794.79      771.95     18.35 o 
  -3   1   1    52825.09    52562.78    460.49 o 
  -2   1   1     1971.06     2162.74     33.15 o 
  -1   1   1    31201.09    29849.31    667.81 o 
   0   1   1        0.07       52.93      5.55 o 
   1   1   1     3597.64     3329.06     93.93 o 
   2   1   1     6695.36     7007.42     89.05 o 
   3   1   1     5150.17     5344.84     51.61 o 
   4   1   1      985.59      960.33     32.20 o 
   5   1   1      939.36      999.42     20.00 o 
   6   1   1     1906.14     1883.42     30.60 o 
   7   1   1     9281.50     9079.50    109.12 o 
   8   1   1      898.33      838.92     37.69 o 
   9   1   1     4396.07     4057.63     87.33 o 
  10   1   1      639.71      507.95     38.04 o 
  11   1   1       24.84        0.00     31.29 o 
  12   1   1      652.08      631.22     46.11 o 
 -12   2   1     1168.51     1119.99     55.31 o 
 -11   2   1      999.84     1019.85     49.78 o 
 -10   2   1      110.13       86.51     29.75 o 
  -9   2   1     3020.96     3004.38     57.78 o 
  -8   2   1     8924.17     8661.54    159.92 o 
  -7   2   1    24317.28    23988.79    225.82 o 
  -6   2   1    25746.87    25954.13    251.51 o 
  -5   2   1    13852.26    13596.78    123.78 o 
  -4   2   1    11715.29    12375.76    185.94 o 
  -3   2   1     6337.04     6140.96     68.56 o 
  -2   2   1    15794.10    15725.67    260.29 o 
  -1   2   1    31301.76    31962.97    382.15 o 
   0   2   1    12023.13    11806.76     98.91 o 
   1   2   1    23077.69    23455.24    371.45 o 
   2   2   1      396.94      417.18     14.14 o 
   3   2   1     8503.33     9531.98     99.34 o 
   4   2   1     5431.18     5637.47     64.98 o 
   5   2   1    27888.83    28216.87    308.06 o 
   6   2   1     1569.35     1548.69     27.69 o 
   7   2   1      433.13      345.95     21.51 o 
   8   2   1      362.31      319.89     30.72 o 
   9   2   1     3269.73     3090.86    151.50 o 
  10   2   1      548.24      487.18     37.18 o 
  11   2   1     3657.30     3472.84    123.69 o 
  12   2   1      248.54      219.90     40.60 o 
 -12   3   1      287.07      258.10     41.87 o 
 -11   3   1       19.85        0.00     30.27 o 
 -10   3   1     1947.86     1872.46     60.45 o 
  -9   3   1      637.37      618.34     36.68 o 
  -8   3   1      242.90      228.20     40.78 o 
  -7   3   1     1434.72     1361.19     30.02 o 
  -6   3   1     6181.02     5917.14    104.52 o 
  -5   3   1     6000.79     5806.42    131.80 o 
  -4   3   1    17108.01    17508.60    177.20 o 
  -3   3   1    31864.87    32726.20    468.38 o 
  -2   3   1      210.29      242.66      9.76 o 
  -1   3   1     1502.53     1641.92     18.90 o 
   0   3   1    21347.01    21417.30    157.68 o 
   1   3   1    30283.75    31583.60    302.08 o 
   2   3   1     6382.11     6367.92     68.81 o 
   3   3   1    38124.12    38427.05    376.64 o 
   4   3   1     3950.12     4056.03     69.57 o 
   5   3   1       39.06       28.07     21.81 o 
   6   3   1      858.52      827.47     26.46 o 
   7   3   1     6959.73     6822.35    304.13 o 
   8   3   1      313.42      320.76     25.29 o 
   9   3   1     3262.14     3012.09    123.24 o 
  10   3   1      584.33      556.27     40.38 o 
  11   3   1        0.26        0.00     30.76 o 
  12   3   1       33.90       26.84     36.20 o 
 -12   4   1        7.50        2.76     34.25 o 
 -11   4   1     3412.45     3584.85    221.82 o 
 -10   4   1      414.49      428.74     39.82 o 
  -9   4   1     6604.98     6350.56    188.99 o 
  -8   4   1      187.36      162.15     21.24 o 
  -7   4   1      535.85      561.20     21.02 o 
  -6   4   1     2417.09     2507.61     49.65 o 
  -5   4   1     2754.37     2733.90     43.64 o 
  -4   4   1    43193.77    43210.90    543.87 o 
  -3   4   1       38.73       38.72      9.92 o 
  -2   4   1    74435.23    72753.34    679.88 o 
  -1   4   1    10937.21    11117.09    117.83 o 
   0   4   1       39.46       58.69     10.02 o 
   1   4   1    13727.73    14638.96    122.45 o 
   2   4   1     8530.50     8996.41     95.17 o 
   3   4   1      656.17      619.26     37.89 o 
   4   4   1       31.18       85.50     16.65 o 
   5   4   1     9112.56     9053.67    185.31 o 
   6   4   1     3559.51     3641.91     70.52 o 
   7   4   1     2751.26     2585.87     49.93 o 
   8   4   1     8668.99     8416.11    303.29 o 
   9   4   1      444.17      405.55     35.37 o 
  10   4   1      479.39      481.50     70.99 o 
  11   4   1      210.23      182.32     36.95 o 
 -12   5   1      374.07      343.08     46.16 o 
 -11   5   1      257.58      226.99     50.30 o 
 -10   5   1     2368.78     2468.31     62.44 o 
  -9   5   1     1057.65     1159.10     38.97 o 
  -8   5   1     6086.75     5935.15    146.11 o 
  -7   5   1    10316.46    10296.73    544.70 o 
  -6   5   1    14103.37    14264.21    395.84 o 
  -5   5   1    20624.88    21424.39    219.15 o 
  -4   5   1      175.68      191.36     13.85 o 
  -3   5   1     6945.00     7536.27     86.29 o 
  -2   5   1     6982.35     6780.53     66.92 o 
  -1   5   1      813.28      783.96     21.98 o 
   0   5   1    28813.09    27968.53    205.11 o 
   1   5   1     2018.34     2018.53     25.08 o 
   2   5   1     3438.48     3129.65     42.00 o 
   3   5   1     7321.80     7238.20     81.85 o 
   4   5   1     7444.97     7659.13     87.37 o 
   5   5   1     3461.59     3467.67     49.56 o 
   6   5   1     4111.79     3762.95     73.56 o 
   7   5   1      750.80      773.86     37.08 o 
   8   5   1      402.05      428.49     37.53 o 
   9   5   1      698.36      744.47     90.78 o 
  10   5   1     3277.36     3365.88     87.56 o 
  11   5   1      314.79      331.63     43.34 o 
 -11   6   1      338.60      398.46     45.53 o 
 -10   6   1        2.42        0.00     23.13 o 
  -9   6   1      998.91      966.62     37.19 o 
  -8   6   1       17.15        0.00     21.32 o 
  -7   6   1      548.29      588.95     35.01 o 
  -6   6   1     2676.85     2635.91     56.65 o 
  -5   6   1     1816.31     1626.39     56.92 o 
  -4   6   1     5194.29     5280.87    151.99 o 
  -3   6   1     6844.20     6724.37     81.10 o 
  -2   6   1       12.09        1.29      6.29 o 
  -1   6   1      914.61     1015.28     19.48 o 
   0   6   1    10372.20    10168.12     82.93 o 
   1   6   1     1646.26     1722.24     21.89 o 
   2   6   1    15782.42    15769.22    187.68 o 
   3   6   1     1256.30     1255.14     25.93 o 
   4   6   1     1671.99     1575.72     30.24 o 
   5   6   1     3958.24     3861.18     81.56 o 
   6   6   1      533.03      541.55     29.91 o 
   7   6   1     1530.01     1454.07     79.99 o 
   8   6   1     1259.68     1264.93     48.13 o 
   9   6   1       58.21       85.16     23.30 o 
  10   6   1      319.18      320.52     41.96 o 
  11   6   1       52.76        0.00     34.40 o 
 -11   7   1       31.04       59.69     38.91 o 
 -10   7   1      315.79      355.45     34.54 o 
  -9   7   1       75.83       65.58     23.32 o 
  -8   7   1     1866.37     1960.74     59.81 o 
  -7   7   1     1641.75     1743.98     63.35 o 
  -6   7   1     6093.27     6086.51     83.47 o 
  -5   7   1     1303.71     1329.93     31.99 o 
  -4   7   1     6442.10     6529.73     83.04 o 
  -3   7   1     1395.45     1433.94     30.53 o 
  -2   7   1      977.06      978.55     24.65 o 
  -1   7   1    13591.21    13951.95    127.52 o 
   0   7   1     1739.89     1926.39     70.36 o 
   1   7   1    23611.67    24780.48    186.45 o 
   2   7   1      253.67      258.86     10.43 o 
   3   7   1    10862.01    11029.80    168.67 o 
   4   7   1     1049.24      982.61     26.78 o 
   5   7   1     1974.22     1889.89     52.48 o 
   6   7   1     1365.10     1302.18     75.42 o 
   7   7   1       37.56       42.30     22.80 o 
   8   7   1     1602.23     1555.92     77.14 o 
   9   7   1       36.38        0.05     21.86 o 
  10   7   1      979.28     1035.95     54.52 o 
  11   7   1        5.32       28.70     36.07 o 
 -11   8   1     2181.04     2567.60    105.25 o 
 -10   8   1      135.77      111.70     28.47 o 
  -9   8   1     4866.40     5152.62    109.82 o 
  -8   8   1       31.81       33.07     25.47 o 
  -7   8   1     1002.30     1006.69     43.82 o 
  -6   8   1     3391.92     3418.47     75.37 o 
  -5   8   1      742.41      728.39     26.08 o 
  -4   8   1    22414.53    23192.00    631.79 o 
  -3   8   1      589.48      573.68     21.82 o 
  -2   8   1    24485.13    25000.00    218.10 o 
  -1   8   1      120.46      129.84     11.63 o 
   0   8   1        3.73        0.00      7.03 o 
   1   8   1     3395.69     3319.76     37.27 o 
   2   8   1     7332.83     7357.25    153.32 o 
   3   8   1       43.25       44.88      9.80 o 
   4   8   1       50.15       50.06     11.96 o 
   5   8   1     2370.97     2350.45     95.06 o 
   6   8   1     2612.67     2643.85     86.81 o 
   7   8   1      230.28      213.18     29.26 o 
   8   8   1     5742.41     6019.46    256.91 o 
   9   8   1      241.18      230.18     36.06 o 
  10   8   1      483.70      545.18     68.22 o 
  11   8   1      306.08      323.32     48.23 o 
 -11   9   1       27.57       19.16     31.83 o 
 -10   9   1        0.27       24.97     27.24 o 
  -9   9   1     1327.65     1488.50     59.12 o 
  -8   9   1      824.22      866.89     45.47 o 
  -7   9   1     5283.96     5295.25    150.68 o 
  -6   9   1     3447.76     3648.50     80.49 o 
  -5   9   1     2004.61     2039.32     43.55 o 
  -4   9   1      483.82      428.63     22.32 o 
  -3   9   1     3600.58     3383.66     55.52 o 
  -2   9   1    16209.12    15932.90    149.17 o 
  -1   9   1     6930.07     6726.84     74.75 o 
   0   9   1    25064.11    24698.27    190.96 o 
   1   9   1     1560.32     1608.84     28.03 o 
   2   9   1      452.39      438.36     14.27 o 
   3   9   1      314.92      336.19     14.82 o 
   4   9   1    14043.96    14234.32    199.20 o 
   5   9   1       30.01       22.80     19.18 o 
   6   9   1    10227.75     9860.49    365.16 o 
   7   9   1       44.18       14.00     23.63 o 
   8   9   1      340.11      345.08     36.67 o 
   9   9   1       66.05       48.35     30.56 o 
  10   9   1      589.24      656.84     50.60 o 
 -10  10   1      120.34      153.26     41.98 o 
  -9  10   1       17.58        7.69     29.97 o 
  -8  10   1     1033.96     1095.28     51.09 o 
  -7  10   1     2504.58     2405.71     87.18 o 
  -6  10   1      291.44      343.77     33.16 o 
  -5  10   1     7887.49     7604.13    127.23 o 
  -4  10   1       71.77       79.39     15.69 o 
  -3  10   1     5217.27     5316.64     67.04 o 
  -2  10   1       17.73        7.59     10.17 o 
  -1  10   1      141.56      104.75     13.47 o 
   0  10   1    10994.32    11193.74    138.66 o 
   1  10   1     2731.97     2674.60     42.43 o 
   2  10   1    25721.49    25436.97    550.36 o 
   3  10   1      838.50      858.24     28.50 o 
   4  10   1    11577.09    11246.98    263.13 o 
   5  10   1        5.55        6.23     19.45 o 
   6  10   1       22.72        0.00     22.29 o 
   7  10   1      824.45      719.43     41.31 o 
   8  10   1     1167.82     1179.75     52.87 o 
   9  10   1     1686.84     1706.50     64.97 o 
  10  10   1      117.55      188.67     41.09 o 
 -10  11   1     1321.53     1607.38     68.00 o 
  -9  11   1       30.11        3.46     31.72 o 
  -8  11   1     1454.50     1528.62     60.12 o 
  -7  11   1       82.85       69.13     28.81 o 
  -6  11   1       14.45        0.47     22.48 o 
  -5  11   1     3308.01     3369.33     79.61 o 
  -4  11   1      240.75      259.61     26.17 o 
  -3  11   1    10957.84    10817.20    114.90 o 
  -2  11   1      468.31      446.40     23.37 o 
  -1  11   1     6773.82     6891.72     80.96 o 
   0  11   1     1055.93     1040.10     28.03 o 
   1  11   1       13.23       19.88     12.45 o 
   2  11   1       71.35       56.86     14.86 o 
   3  11   1      149.07      128.09     18.27 o 
   4  11   1     1967.02     1868.77     76.84 o 
   5  11   1      819.53      840.46    101.65 o 
   6  11   1     1316.99     1368.20     75.64 o 
   7  11   1     1970.81     1921.33    146.48 o 
   8  11   1      323.29      337.66     40.18 o 
   9  11   1      729.72      724.50     48.35 o 
  10  11   1       70.33       78.87     40.12 o 
  -9  12   1      130.00      106.86     38.05 o 
  -8  12   1      640.05      692.20     57.05 o 
  -7  12   1      283.85      281.89     39.45 o 
  -6  12   1     1412.38     1429.89     55.13 o 
  -5  12   1       31.16       28.52     25.65 o 
  -4  12   1      236.86      288.01     25.78 o 
  -3  12   1     1587.03     1606.31     36.80 o 
  -2  12   1      618.35      597.62     30.03 o 
  -1  12   1     6277.46     6154.20     77.31 o 
   0  12   1     1588.35     1622.82     36.03 o 
   1  12   1      805.22      751.01     26.13 o 
   2  12   1     1473.59     1488.70     34.91 o 
   3  12   1     1285.48     1410.44     65.65 o 
   4  12   1      315.52      304.40     34.30 o 
   5  12   1     1906.17     1897.20     64.40 o 
   6  12   1        9.04        0.00     26.25 o 
   7  12   1      950.62      965.07     68.82 o 
   8  12   1      269.96      259.50     39.65 o 
   9  12   1        1.13        0.00     33.99 o 
  -9  13   1       35.11       27.30     37.10 o 
  -8  13   1       61.30       49.86     34.34 o 
  -7  13   1      144.97      106.87     33.12 o 
  -6  13   1      362.16      368.08     37.46 o 
  -5  13   1        1.31        0.00     25.59 o 
  -4  13   1     2266.95     2297.51     63.02 o 
  -3  13   1     1804.77     1782.98     48.04 o 
  -2  13   1     4797.63     4826.89     69.04 o 
  -1  13   1     4658.73     4739.63     67.76 o 
   0  13   1     2285.44     2210.98     43.89 o 
   1  13   1     6439.59     6693.26    105.45 o 
   2  13   1      346.07      365.16     23.07 o 
   3  13   1     3668.01     3743.43    122.94 o 
   4  13   1     3017.05     3081.13    136.96 o 
   5  13   1      767.49      716.53     41.73 o 
   6  13   1     2828.02     2712.71    160.58 o 
   7  13   1        1.21        0.00     28.69 o 
   8  13   1      935.30      886.43     51.87 o 
   9  13   1       58.96       93.49     39.44 o 
  -8  14   1      286.42      273.63     43.98 o 
  -7  14   1      970.57      992.93    116.05 o 
  -6  14   1      433.82      408.49     39.16 o 
  -5  14   1     1605.21     1462.14     67.09 o 
  -4  14   1      106.46      121.98     32.18 o 
  -3  14   1      453.50      442.37     25.76 o 
  -2  14   1       33.77       43.00     17.84 o 
  -1  14   1      100.40       68.08     18.45 o 
   0  14   1     2278.33     2266.10     46.06 o 
   1  14   1      925.68      982.91     32.08 o 
   2  14   1     4051.59     3989.68    113.57 o 
   3  14   1      118.10      148.22     31.12 o 
   4  14   1     2029.11     2004.37    113.05 o 
   5  14   1        7.37        9.78     30.21 o 
   6  14   1      122.02      120.01     46.70 o 
   7  14   1      171.19      127.65     36.78 o 
   8  14   1       30.94        0.00     35.06 o 
  -7  15   1        0.10       12.10     34.91 o 
  -6  15   1      560.42      555.39     45.74 o 
  -5  15   1      671.60      706.56     45.94 o 
  -4  15   1     1578.60     1575.38    122.79 o 
  -3  15   1     1334.29     1360.55     39.39 o 
  -2  15   1      131.66      103.05     21.10 o 
  -1  15   1        0.84        1.15     18.27 o 
   0  15   1      135.62      146.89     21.57 o 
   1  15   1     2559.93     2616.86     51.87 o 
   2  15   1      134.61      181.47     23.28 o 
   3  15   1     2070.79     2124.97     70.92 o 
   4  15   1        0.61        0.00     27.27 o 
   5  15   1       12.65        0.00     29.91 o 
   6  15   1        4.86        5.53     34.63 o 
   7  15   1      539.75      492.81     44.34 o 
  -7  16   1        0.06        0.00     36.40 o 
  -6  16   1      104.49       49.03     36.28 o 
  -5  16   1        9.76       10.30     32.66 o 
  -4  16   1      452.93      503.54     46.48 o 
  -3  16   1     1120.96     1146.48     38.69 o 
  -2  16   1     3173.79     3233.90     60.82 o 
  -1  16   1     3103.02     3105.62     59.16 o 
   0  16   1     2566.50     2765.45     55.43 o 
   1  16   1     1100.52     1108.22     37.85 o 
   2  16   1      792.01      827.45     39.91 o 
   3  16   1      842.31      843.06     53.45 o 
   4  16   1      288.76      352.59     44.43 o 
   5  16   1     3020.36     3113.01    106.30 o 
   6  16   1      342.76      375.81     48.19 o 
  -6  17   1      732.41      762.64     53.92 o 
  -5  17   1        0.94        0.00     33.99 o 
  -4  17   1      852.75      870.63     52.88 o 
  -3  17   1       17.05       44.83     34.49 o 
  -2  17   1       72.35       58.69     23.78 o 
  -1  17   1      306.08      359.25     30.02 o 
   0  17   1      117.88      152.83     25.01 o 
   1  17   1     2373.15     2465.20     54.71 o 
   2  17   1      167.31      192.33     32.54 o 
   3  17   1     2074.14     2169.99     82.16 o 
   4  17   1       17.25        0.00     33.72 o 
   5  17   1      310.00      350.93     47.75 o 
  -4  18   1       39.57       38.60     39.48 o 
  -3  18   1       98.06       64.91     37.73 o 
  -2  18   1       19.60        9.57     24.71 o 
  -1  18   1        0.43        0.00     24.02 o 
   0  18   1        7.81       42.78     24.95 o 
   1  18   1        6.07       22.94     28.13 o 
   2  18   1      207.75      265.59     51.36 o 
   3  18   1        1.02       11.60     35.83 o 
   4  18   1       80.65       83.58     38.76 o 
  -2  19   1      429.04      512.08     42.78 o 
  -1  19   1      572.03      573.21     35.52 o 
   0  19   1      110.14      108.20     29.70 o 
   1  19   1     1063.73     1091.58     49.71 o 
   2  19   1       30.94       10.91     30.89 o 
 -12   0   2      117.98       95.96     50.38 o 
 -11   0   2     1034.50      812.92     64.17 o 
 -10   0   2       71.88       40.03     37.93 o 
  -9   0   2     2372.70     2332.91     59.52 o 
  -8   0   2      631.01      675.44     33.39 o 
  -7   0   2     1884.52     1801.70     46.59 o 
  -6   0   2     7080.88     7053.31    105.32 o 
  -5   0   2    10717.21    10421.62    252.86 o 
  -4   0   2     2886.56     2993.72    104.20 o 
  -3   0   2   109511.02   101503.80   1145.46 o 
  -2   0   2    25383.83    27256.04    642.68 o 
  -1   0   2    64919.83    56365.18    860.75 o 
   0   0   2     7578.66     7631.87     92.20 o 
   1   0   2     1049.50     1043.18     28.49 o 
   2   0   2    67250.75    65996.37   1085.05 o 
   3   0   2    32143.05    31912.26    725.44 o 
   4   0   2    80531.31    75858.05   3190.75 o 
   5   0   2    18318.01    17775.28    219.80 o 
   6   0   2    31381.08    30156.21    362.73 o 
   7   0   2     6422.32     6105.77    145.58 o 
   8   0   2      108.97        7.65     34.63 o 
   9   0   2     1800.15     1858.39     82.76 o 
  10   0   2     2700.79     2645.52    104.35 o 
  11   0   2      924.98      882.34     68.67 o 
  12   0   2      649.81      687.43     67.47 o 
 -12   1   2       26.63        3.12     33.61 o 
 -11   1   2      983.79      981.96     47.37 o 
 -10   1   2      585.35      596.53     38.16 o 
  -9   1   2     1659.17     1586.93     41.45 o 
  -8   1   2     1737.41     1690.24     34.22 o 
  -7   1   2     1961.89     1805.17     32.86 o 
  -6   1   2     1105.73     1100.00     24.09 o 
  -5   1   2    18703.94    18343.59    160.99 o 
  -4   1   2     2540.45     2604.43     35.75 o 
  -3   1   2     1133.52     1192.14     18.44 o 
  -2   1   2      852.56      908.71     16.03 o 
  -1   1   2    18324.12    18390.93    323.28 o 
   0   1   2    20685.48    21734.71    205.31 o 
   1   1   2    57117.02    56419.05    650.05 o 
   2   1   2    71825.31    68570.08    799.05 o 
   3   1   2     8471.79     8337.53     88.82 o 
   4   1   2        2.09       13.36     12.64 o 
   5   1   2      396.11      393.92     27.35 o 
   6   1   2    10465.88    10147.28    120.82 o 
   7   1   2        1.05        0.00     17.67 o 
   8   1   2    11071.45    10678.53    161.59 o 
   9   1   2      468.38      436.25     34.08 o 
  10   1   2     1099.13     1027.72     49.28 o 
  11   1   2       16.28        0.00     35.01 o 
  12   1   2       27.60        9.73     33.81 o 
 -12   2   2       51.66       54.75     34.63 o 
 -11   2   2      219.61      196.25     34.97 o 
 -10   2   2      177.37      119.55     35.31 o 
  -9   2   2     1608.66     1546.73     41.56 o 
  -8   2   2        0.56        0.00     13.07 o 
  -7   2   2     2106.44     1970.91     34.90 o 
  -6   2   2      578.12      554.77     22.70 o 
  -5   2   2      865.68      908.06     20.50 o 
  -4   2   2      620.33      610.69     20.11 o 
  -3   2   2     1355.22     1344.22     23.70 o 
  -2   2   2     9394.89     9093.09     94.44 o 
  -1   2   2        0.52       18.75      5.59 o 
   0   2   2    25450.63    25963.87    201.95 o 
   1   2   2     4757.47     5238.92     69.24 o 
   2   2   2    18857.47    18992.15    313.95 o 
   3   2   2     3104.09     2988.39     56.15 o 
   4   2   2     1302.37     1327.02     44.60 o 
   5   2   2     2363.30     2302.00     40.11 o 
   6   2   2      398.16      347.88     20.07 o 
   7   2   2     6655.34     6581.67    138.25 o 
   8   2   2      341.39      280.43     34.20 o 
   9   2   2     2253.90     2205.24     85.16 o 
  10   2   2      192.62      147.78     33.33 o 
  11   2   2      112.21      112.22     47.38 o 
 -12   3   2      737.61      689.53     67.24 o 
 -11   3   2      163.52      127.74     32.59 o 
 -10   3   2      758.36      682.64     33.48 o 
  -9   3   2      451.99      427.32     27.00 o 
  -8   3   2        3.53        0.00     12.27 o 
  -7   3   2      154.84      155.57     25.84 o 
  -6   3   2      855.04      836.74     21.94 o 
  -5   3   2      184.16      162.12     15.82 o 
  -4   3   2     7534.02     7254.21     83.95 o 
  -3   3   2      136.90      141.60     10.54 o 
  -2   3   2    48162.73    47669.02    543.77 o 
  -1   3   2      378.05      395.31     16.95 o 
   0   3   2    33527.61    35286.02    273.31 o 
   1   3   2    18150.46    19535.78    184.48 o 
   2   3   2     5288.90     5357.81     76.01 o 
   3   3   2    58835.63    56836.04   1168.48 o 
   4   3   2     7368.11     7280.07    103.68 o 
   5   3   2    21383.83    20347.44    254.06 o 
   6   3   2     9415.97     9394.28    197.74 o 
   7   3   2     2100.03     2032.43     66.22 o 
   8   3   2     8398.00     8365.24    137.18 o 
   9   3   2       18.29       40.20     25.76 o 
  10   3   2     2218.28     2374.92    176.32 o 
  11   3   2      330.56      402.98     43.48 o 
 -12   4   2       24.95        0.00     33.77 o 
 -11   4   2      154.88      134.99     34.56 o 
 -10   4   2      217.40      176.99     30.44 o 
  -9   4   2      980.84      936.06     34.42 o 
  -8   4   2      107.37       68.51     17.91 o 
  -7   4   2     1565.71     1513.51     31.42 o 
  -6   4   2        0.29       16.90     11.71 o 
  -5   4   2        2.63        4.12      9.53 o 
  -4   4   2      712.67      669.56     22.77 o 
  -3   4   2    16991.74    17087.19    173.55 o 
  -2   4   2     4024.09     4248.11     62.76 o 
  -1   4   2    36234.95    36703.38    265.91 o 
   0   4   2      311.74      276.21      8.45 o 
   1   4   2     4730.74     4763.44     56.72 o 
   2   4   2    20926.10    21258.21    209.10 o 
   3   4   2     4890.43     5454.11     81.94 o 
   4   4   2    32946.78    32604.19    388.56 o 
   5   4   2     5647.47     5662.17     91.79 o 
   6   4   2     8782.60     8716.55    508.94 o 
   7   4   2     2873.18     2880.18     54.10 o 
   8   4   2        2.08        1.70     34.11 o 
   9   4   2     1100.25     1195.88     67.32 o 
  10   4   2     1057.27     1044.72     88.46 o 
  11   4   2      209.55      298.83     41.07 o 
 -12   5   2      313.68      289.42     51.20 o 
 -11   5   2      723.56      730.75     46.30 o 
 -10   5   2       53.17       45.69     26.04 o 
  -9   5   2      474.90      439.69     28.44 o 
  -8   5   2       10.88        1.53     16.46 o 
  -7   5   2     4108.27     3935.93     98.54 o 
  -6   5   2     1863.45     1834.37     38.30 o 
  -5   5   2    16384.21    16175.37    172.30 o 
  -4   5   2    10515.47    10766.44    119.76 o 
  -3   5   2     4779.96     5080.34     75.81 o 
  -2   5   2    15473.94    15964.68    140.09 o 
  -1   5   2      587.60      611.33     17.95 o 
   0   5   2     2405.93     2366.14     26.31 o 
   1   5   2     2667.15     2882.05     29.90 o 
   2   5   2    19499.33    19581.15    194.89 o 
   3   5   2     3026.05     2915.83     62.60 o 
   4   5   2     3262.54     3027.35     58.73 o 
   5   5   2     9163.16     9442.79    280.00 o 
   6   5   2      124.37      111.13     26.09 o 
   7   5   2     1529.15     1598.76     63.12 o 
   8   5   2      315.72      286.79     25.42 o 
   9   5   2       21.95       30.86     29.23 o 
  10   5   2       71.18       33.95     31.90 o 
  11   5   2       75.90       81.28     36.38 o 
 -11   6   2      513.47      544.48     43.86 o 
 -10   6   2      830.49      844.30     37.18 o 
  -9   6   2     3740.08     3621.41     68.89 o 
  -8   6   2        9.23        0.00     20.62 o 
  -7   6   2     4966.44     4951.11     91.57 o 
  -6   6   2     3708.74     3540.62    115.59 o 
  -5   6   2      555.68      530.67     22.38 o 
  -4   6   2     3127.57     3249.32     50.21 o 
  -3   6   2      268.28      533.97    191.73 o 
  -2   6   2    24758.51    24832.67    212.07 o 
  -1   6   2     1591.45     1531.06     22.35 o 
   0   6   2    67892.23    67338.63    546.04 o 
   1   6   2    22853.73    23371.73    247.76 o 
   2   6   2    37651.70    37782.02    437.71 o 
   3   6   2     5609.07     5512.63    150.01 o 
   4   6   2     6139.50     6096.11    221.15 o 
   5   6   2     8138.16     8207.51    197.08 o 
   6   6   2       40.91       24.51     17.29 o 
   7   6   2    15836.47    16323.57    626.93 o 
   8   6   2      817.53      853.79     34.87 o 
   9   6   2     6103.92     6946.43    188.91 o 
  10   6   2      234.45      216.82     39.37 o 
  11   6   2      435.41      461.42     47.72 o 
 -11   7   2       10.97        0.00     26.82 o 
 -10   7   2       51.91       29.23     24.45 o 
  -9   7   2       10.24       10.58     21.78 o 
  -8   7   2     3686.21     3746.48     84.81 o 
  -7   7   2      432.91      488.59     34.13 o 
  -6   7   2     1116.24     1036.64     31.17 o 
  -5   7   2      476.49      524.04     22.90 o 
  -4   7   2     7867.27     7373.11     91.93 o 
  -3   7   2     1823.90     1771.19     34.89 o 
  -2   7   2    45132.02    45410.79    375.85 o 
  -1   7   2     6343.93     6205.74     58.85 o 
   0   7   2    14122.05    14396.97    115.11 o 
   1   7   2        1.06        2.07      5.96 o 
   2   7   2     1439.87     1453.78     23.76 o 
   3   7   2    30862.69    30099.42    327.62 o 
   4   7   2     7849.16     7696.15    230.74 o 
   5   7   2    24135.59    24010.72    441.55 o 
   6   7   2     1104.00     1156.60     48.95 o 
   7   7   2     1761.35     1718.91     54.19 o 
   8   7   2      169.45      182.27     29.78 o 
   9   7   2     1157.56     1173.72     55.23 o 
  10   7   2      294.04      344.84     43.84 o 
  11   7   2      916.92     1057.93     58.73 o 
 -11   8   2      268.79      332.58     43.90 o 
 -10   8   2     1097.20     1128.76     44.04 o 
  -9   8   2      292.54      232.50     36.56 o 
  -8   8   2       10.76       11.84     24.70 o 
  -7   8   2     1382.52     1329.18    110.72 o 
  -6   8   2     6102.64     6054.57     86.21 o 
  -5   8   2     6971.42     7082.35    151.69 o 
  -4   8   2    15744.52    15491.51    176.54 o 
  -3   8   2     7753.78     7681.70     95.53 o 
  -2   8   2     1890.51     1990.16     33.27 o 
  -1   8   2      155.97      167.20     17.78 o 
   0   8   2        5.56       13.38      7.09 o 
   1   8   2     9289.75     9282.13     94.53 o 
   2   8   2      310.83      302.16     13.21 o 
   3   8   2     7659.41     7313.24    119.33 o 
   4   8   2      192.31      197.20     23.08 o 
   5   8   2       85.99       83.20     20.88 o 
   6   8   2     1493.38     1523.18     61.47 o 
   7   8   2      581.27      562.83     35.61 o 
   8   8   2      126.83      115.99     29.16 o 
   9   8   2      135.18      146.50     33.85 o 
  10   8   2        0.50       34.72     36.05 o 
 -11   9   2        4.00        2.28     31.17 o 
 -10   9   2      615.77      693.11     38.49 o 
  -9   9   2       52.38       13.40     28.78 o 
  -8   9   2     2562.21     2512.44    104.20 o 
  -7   9   2      179.63      151.84     29.79 o 
  -6   9   2     3025.94     2996.99     57.37 o 
  -5   9   2      207.67      257.19     21.31 o 
  -4   9   2      997.00     1052.12     31.30 o 
  -3   9   2     2553.10     2537.19     41.10 o 
  -2   9   2     2300.04     2378.74     38.76 o 
  -1   9   2    10953.41    10828.92     95.90 o 
   0   9   2      938.87      850.20     20.12 o 
   1   9   2    10080.79     9965.89     87.84 o 
   2   9   2      932.65      857.18     19.07 o 
   3   9   2     4585.28     4541.58     53.80 o 
   4   9   2     1025.72      955.49     27.67 o 
   5   9   2     2624.78     2749.41     66.61 o 
   6   9   2     2620.00     2670.13     68.77 o 
   7   9   2      814.97      893.57     80.74 o 
   8   9   2     2149.53     2370.91     74.07 o 
   9   9   2      180.04      220.34     76.31 o 
  10   9   2      768.39      850.10     56.81 o 
 -10  10   2      301.60      273.93     43.28 o 
  -9  10   2        5.04        2.81     29.89 o 
  -8  10   2       74.52       46.65     30.06 o 
  -7  10   2        6.32       16.53     36.66 o 
  -6  10   2      975.41      946.68     60.57 o 
  -5  10   2      113.20       95.58     18.19 o 
  -4  10   2     2571.33     2512.61     49.69 o 
  -3  10   2      547.13      564.95     22.35 o 
  -2  10   2      270.91      257.01     17.55 o 
  -1  10   2     2623.30     2478.03     41.31 o 
   0  10   2     5029.92     4958.07     54.79 o 
   1  10   2     6355.25     6343.07     64.36 o 
   2  10   2     7506.25     7760.56    113.33 o 
   3  10   2      669.47      615.31     24.40 o 
   4  10   2     5224.46     5289.59    205.78 o 
   5  10   2     2244.43     2239.99     61.88 o 
   6  10   2      474.07      433.48     34.42 o 
   7  10   2     2222.25     2335.08     68.74 o 
   8  10   2       67.09       70.01     31.05 o 
   9  10   2     1059.79     1142.75    112.82 o 
  10  10   2       19.28       15.41     40.33 o 
 -10  11   2      972.49      983.21     56.30 o 
  -9  11   2        7.61       19.97     31.74 o 
  -8  11   2     4056.30     4034.93    110.27 o 
  -7  11   2        5.24        0.91     25.71 o 
  -6  11   2     2796.88     2765.40     76.16 o 
  -5  11   2      638.43      660.06     30.30 o 
  -4  11   2      234.77      225.36     22.27 o 
  -3  11   2     8652.96     8873.18     99.40 o 
  -2  11   2     4161.00     4256.49    147.19 o 
  -1  11   2     7684.63     7683.61     87.59 o 
   0  11   2     1468.92     1426.70     32.32 o 
   1  11   2     1026.42     1025.21     28.08 o 
   2  11   2       39.17       30.73     13.23 o 
   3  11   2     1609.15     1544.43     50.25 o 
   4  11   2      275.89      285.88     31.64 o 
   5  11   2     1322.00     1206.50     48.12 o 
   6  11   2        0.23        5.54     25.00 o 
   7  11   2        3.21        0.00     24.61 o 
   8  11   2      222.50      181.12     35.77 o 
   9  11   2      572.74      581.12     45.71 o 
  -9  12   2      142.35      133.31     43.40 o 
  -8  12   2       33.99       49.67     32.48 o 
  -7  12   2      721.15      663.50     43.94 o 
  -6  12   2     3186.91     3299.33    147.83 o 
  -5  12   2     3695.24     3827.39     71.45 o 
  -4  12   2     7415.64     7470.91    112.16 o 
  -3  12   2     6675.34     6739.89     91.50 o 
  -2  12   2     1112.76     1174.85     31.72 o 
  -1  12   2     1628.02     1521.30     34.99 o 
   0  12   2       54.10       41.36     14.52 o 
   1  12   2     3028.28     3058.79     71.63 o 
   2  12   2      984.40      937.97     29.28 o 
   3  12   2     5739.28     5456.72    326.40 o 
   4  12   2     4599.38     4422.35     94.18 o 
   5  12   2      313.41      359.35     56.90 o 
   6  12   2     3034.02     3042.55    180.74 o 
   7  12   2        3.99       15.05     28.40 o 
   8  12   2       96.39       75.61     34.40 o 
   9  12   2       52.71       47.17     36.32 o 
  -9  13   2      103.10       86.51     39.06 o 
  -8  13   2      499.63      508.75     48.65 o 
  -7  13   2      239.89      246.92     56.15 o 
  -6  13   2      114.48       76.69     37.26 o 
  -5  13   2     1441.91     1402.38     55.65 o 
  -4  13   2      228.59      282.53     27.63 o 
  -3  13   2       53.08       51.26     17.27 o 
  -2  13   2       12.05        4.48     15.14 o 
  -1  13   2     4147.00     3965.96     60.77 o 
   0  13   2      907.34      814.93     29.06 o 
   1  13   2     6303.59     6260.25    130.36 o 
   2  13   2     3888.91     3932.29     98.94 o 
   3  13   2     1187.27     1168.65     49.46 o 
   4  13   2      145.55      122.57     29.11 o 
   5  13   2       14.83        0.00     25.97 o 
   6  13   2     1212.17     1242.27     54.64 o 
   7  13   2        1.32       17.64     30.23 o 
   8  13   2     1475.36     1623.79    110.27 o 
  -8  14   2        2.84        0.00     35.05 o 
  -7  14   2     2504.28     2729.20    157.65 o 
  -6  14   2       27.68       14.71     29.84 o 
  -5  14   2      781.86      755.98     45.37 o 
  -4  14   2      905.97      912.64     38.10 o 
  -3  14   2      690.99      666.69     33.96 o 
  -2  14   2     3992.50     4042.62     64.27 o 
  -1  14   2     1485.48     1500.14     38.14 o 
   0  14   2     3072.60     3203.33     55.89 o 
   1  14   2      126.67       97.18     19.83 o 
   2  14   2        4.79        0.00     20.11 o 
   3  14   2       68.28       64.79     27.23 o 
   4  14   2     1418.55     1393.84     56.53 o 
   5  14   2        9.35       24.28     28.04 o 
   6  14   2      319.34      352.91     42.90 o 
   7  14   2      134.54      154.30     38.02 o 
   8  14   2       81.11       73.38     37.02 o 
  -8  15   2      560.56      501.26     50.12 o 
  -7  15   2      223.22      280.72     44.62 o 
  -6  15   2     1127.82     1177.62     58.23 o 
  -5  15   2     1969.92     2147.51    115.60 o 
  -4  15   2     1013.60     1007.93     51.15 o 
  -3  15   2     2927.30     3082.90     90.78 o 
  -2  15   2       94.85       79.72     20.36 o 
  -1  15   2      960.43      960.37     33.63 o 
   0  15   2      237.06      273.21     24.79 o 
   1  15   2      421.10      347.01     27.50 o 
   2  15   2     1034.66     1056.81     41.65 o 
   3  15   2      268.49      307.20     41.16 o 
   4  15   2      233.42      264.77     39.44 o 
   5  15   2      463.91      490.64     41.53 o 
   6  15   2        8.75        0.00     31.63 o 
   7  15   2      275.48      299.88     45.23 o 
  -7  16   2       60.76      125.69     47.75 o 
  -6  16   2       49.14       92.24     36.87 o 
  -5  16   2       94.39       69.33     36.08 o 
  -4  16   2       75.21       43.31     33.45 o 
  -3  16   2       64.91       33.25     22.14 o 
  -2  16   2       44.42       12.76     21.02 o 
  -1  16   2       99.15       56.64     21.64 o 
   0  16   2      191.51      141.02     24.41 o 
   1  16   2        0.71        0.00     19.89 o 
   2  16   2      364.98      351.96     34.94 o 
   3  16   2       27.95        0.00     28.93 o 
   4  16   2      352.10      329.22     43.82 o 
   5  16   2        3.86       16.46     33.51 o 
   6  16   2      193.16      176.60     40.96 o 
  -6  17   2      292.24      327.59     49.67 o 
  -5  17   2      843.98      864.59     59.67 o 
  -4  17   2      355.57      376.68     46.47 o 
  -3  17   2      706.17      698.67     33.80 o 
  -2  17   2        5.24       24.73     22.41 o 
  -1  17   2       17.93        7.69     22.70 o 
   0  17   2      362.28      401.70     31.25 o 
   1  17   2       42.30        0.00     26.07 o 
   2  17   2      672.98      591.28     37.91 o 
   3  17   2        3.08       22.82     32.79 o 
   4  17   2      115.98      185.81     39.92 o 
   5  17   2       75.40        5.61     36.34 o 
  -4  18   2      352.34      405.25     51.87 o 
  -3  18   2       65.64       93.69     38.60 o 
  -2  18   2     1745.85     1802.62     49.77 o 
  -1  18   2      299.04      365.32     33.20 o 
   0  18   2     1687.82     1734.26     48.50 o 
   1  18   2        1.77        0.00     28.01 o 
   2  18   2      193.16      212.97     42.33 o 
   3  18   2       49.63       21.22     37.36 o 
   4  18   2       38.61        6.32     36.49 o 
  -2  19   2      133.12      115.54     29.66 o 
  -1  19   2        3.16        0.00     26.44 o 
   0  19   2       35.60       46.20     32.31 o 
   1  19   2        0.39        0.00     30.56 o 
 -12   1   3        3.99        0.00     33.17 o 
 -11   1   3      763.87      743.73     43.30 o 
 -10   1   3      787.33      755.97     32.65 o 
  -9   1   3      463.41      465.62     23.80 o 
  -8   1   3     8060.53     7991.26    122.20 o 
  -7   1   3      806.28      754.20     32.35 o 
  -6   1   3    38066.68    37128.59    422.04 o 
  -5   1   3     4049.32     3919.04     54.47 o 
  -4   1   3    44013.88    44979.89    604.29 o 
  -3   1   3    21838.64    22673.06    189.89 o 
  -2   1   3      349.67      392.47      9.79 o 
  -1   1   3    26434.76    27344.19    321.73 o 
   0   1   3    78897.55    76059.10    849.37 o 
   1   1   3    59821.15    59285.56    557.65 o 
   2   1   3    19810.91    20546.71    408.94 o 
   3   1   3    19171.54    19511.95    191.11 o 
   4   1   3     5460.49     5408.56     65.81 o 
   5   1   3      247.22      255.31     17.38 o 
   6   1   3       30.62       25.17     11.55 o 
   7   1   3      786.52      824.46     36.96 o 
   8   1   3      356.65      344.35     32.49 o 
   9   1   3       26.85       16.56     23.67 o 
  10   1   3      421.23      400.71     53.53 o 
  11   1   3      253.34      195.19     37.32 o 
 -12   2   3      223.21      322.74     41.97 o 
 -11   2   3     1705.50     1800.57     76.84 o 
 -10   2   3     2946.89     3116.74     84.25 o 
  -9   2   3     5355.27     5475.74     72.06 o 
  -8   2   3     4851.19     4675.92     61.98 o 
  -7   2   3     9695.88     9942.02    101.97 o 
  -6   2   3      972.32      862.74     29.82 o 
  -5   2   3     8558.30     8821.47     86.92 o 
  -4   2   3    63623.11    62092.11    585.08 o 
  -3   2   3    15096.63    15283.45    154.96 o 
  -2   2   3   142571.70   128263.97   3060.17 o 
  -1   2   3     3127.03     3262.19     27.10 o 
   0   2   3    23862.08    25044.57    180.76 o 
   1   2   3      833.64      934.92     28.71 o 
   2   2   3      972.19     1098.90     24.38 o 
   3   2   3    33573.11    33989.62    396.97 o 
   4   2   3     5566.85     5432.53     67.40 o 
   5   2   3    15461.52    15420.34    162.36 o 
   6   2   3      825.49      875.93     30.67 o 
   7   2   3      394.58      355.07     30.15 o 
   8   2   3     2672.43     2494.61    127.89 o 
   9   2   3      492.44      462.32     35.56 o 
  10   2   3      481.34      395.81     36.02 o 
  11   2   3       93.43      108.68     34.09 o 
 -12   3   3      449.02      520.33     43.14 o 
 -11   3   3      126.77       80.28     31.25 o 
 -10   3   3      855.70      782.54     34.59 o 
  -9   3   3     1013.11     1032.64     35.81 o 
  -8   3   3      746.74      752.31     25.52 o 
  -7   3   3     1647.23     1589.20     40.66 o 
  -6   3   3    15475.36    15119.82    258.54 o 
  -5   3   3     1815.72     1861.31     40.52 o 
  -4   3   3     6525.69     6459.01     77.60 o 
  -3   3   3     2021.79     2093.99     38.71 o 
  -2   3   3    19433.74    19199.36    164.01 o 
  -1   3   3      190.78      193.80      8.54 o 
   0   3   3    50890.98    51646.67    333.51 o 
   1   3   3    15787.99    16152.74    135.68 o 
   2   3   3     2444.28     2381.41     42.25 o 
   3   3   3     5504.42     5616.00     82.69 o 
   4   3   3     1631.64     1649.64     62.97 o 
   5   3   3     2522.00     2563.46     93.41 o 
   6   3   3     5945.66     5722.96    134.28 o 
   7   3   3     4805.71     4705.10    160.50 o 
   8   3   3      139.47      106.77     26.41 o 
   9   3   3      597.59      567.10     45.95 o 
  10   3   3      335.59      357.35     40.28 o 
  11   3   3      168.27      172.45     36.95 o 
 -12   4   3      523.78      614.03     48.35 o 
 -11   4   3        6.67        0.00     29.18 o 
 -10   4   3        8.00        0.00     21.71 o 
  -9   4   3     1867.14     1967.96     59.29 o 
  -8   4   3     1318.55     1287.51     31.57 o 
  -7   4   3    17302.77    17622.61    192.42 o 
  -6   4   3     4012.85     4018.82     61.55 o 
  -5   4   3    32604.67    32648.63    340.48 o 
  -4   4   3       30.52       28.83      9.33 o 
  -3   4   3    12003.58    12669.46    222.42 o 
  -2   4   3     3684.76     3614.96     36.99 o 
  -1   4   3    15508.66    15165.51    105.08 o 
   0   4   3    14557.55    14870.00    113.75 o 
   1   4   3    25271.71    25514.88    269.49 o 
   2   4   3    39215.08    38700.41    450.29 o 
   3   4   3      613.71      606.13     22.88 o 
   4   4   3    16725.55    16377.07    437.35 o 
   5   4   3     2021.85     2129.88     69.57 o 
   6   4   3      427.11      466.89     37.78 o 
   7   4   3        1.53        0.00     15.11 o 
   8   4   3      556.12      542.53     36.88 o 
   9   4   3     1871.56     1961.73    164.70 o 
  10   4   3       65.04       28.37     30.59 o 
  11   4   3     1277.32     1247.38     58.59 o 
 -12   5   3      176.59      196.64     39.51 o 
 -11   5   3      522.43      595.09     34.71 o 
 -10   5   3     2687.81     2876.40     62.52 o 
  -9   5   3     4034.77     4142.33    130.66 o 
  -8   5   3     6280.59     6243.63     77.26 o 
  -7   5   3      940.16      877.61     30.26 o 
  -6   5   3     7959.42     8112.75    176.30 o 
  -5   5   3     9659.01     9123.35    219.30 o 
  -4   5   3    10004.23    10219.39    116.01 o 
  -3   5   3    78083.79    76736.32    720.70 o 
  -2   5   3     7557.30     7628.61     76.45 o 
  -1   5   3    63043.83    61960.57    442.82 o 
   0   5   3     1264.89     1263.40     18.62 o 
   1   5   3     3436.47     3560.21     39.47 o 
   2   5   3    14963.85    15390.61    132.99 o 
   3   5   3      368.11      355.02     36.73 o 
   4   5   3    22667.42    21913.59    711.35 o 
   5   5   3      263.94      267.28     23.00 o 
   6   5   3     2376.36     2418.67     67.84 o 
   7   5   3      694.53      673.33     29.38 o 
   8   5   3        3.59        0.00     23.69 o 
   9   5   3      736.04      699.40     45.33 o 
  10   5   3      151.98      155.93     36.82 o 
  11   5   3       99.04       67.93     37.65 o 
 -12   6   3       34.91       10.76     36.92 o 
 -11   6   3      128.95       79.19     28.27 o 
 -10   6   3      301.57      260.44     30.17 o 
  -9   6   3      118.26       87.73     23.01 o 
  -8   6   3      509.91      495.91     35.70 o 
  -7   6   3     2090.08     2125.65     46.20 o 
  -6   6   3      113.46       90.94     20.41 o 
  -5   6   3     3659.36     3693.68     58.37 o 
  -4   6   3     3011.52     3050.47     49.36 o 
  -3   6   3     1514.12     1655.08     33.45 o 
  -2   6   3    12215.04    12720.25    105.09 o 
  -1   6   3     4514.74     4104.98     42.34 o 
   0   6   3     2809.99     2712.54     33.96 o 
   1   6   3    10465.44    10322.83    143.76 o 
   2   6   3       25.85       42.02     14.75 o 
   3   6   3     3337.55     3291.97     62.21 o 
   4   6   3     2746.96     2772.23     86.96 o 
   5   6   3       65.06       73.12     17.82 o 
   6   6   3     3230.36     3151.24    108.32 o 
   7   6   3     1153.50     1066.58     43.01 o 
   8   6   3      345.15      357.25     38.15 o 
   9   6   3      415.70      406.50     42.21 o 
  10   6   3       26.70        4.86     32.07 o 
  11   6   3       43.12       26.93     38.40 o 
 -11   7   3       67.12       56.23     27.98 o 
 -10   7   3     1212.42     1139.60     43.75 o 
  -9   7   3      360.93      386.84     29.72 o 
  -8   7   3     1954.19     2046.39    156.75 o 
  -7   7   3       32.25       16.33     16.54 o 
  -6   7   3     2045.79     2133.79     95.28 o 
  -5   7   3     2309.97     2348.21     45.93 o 
  -4   7   3     2151.65     2174.36     42.03 o 
  -3   7   3     5984.73     5978.43     78.10 o 
  -2   7   3     8858.63     8871.76     80.12 o 
  -1   7   3    10066.34    10000.28     86.14 o 
   0   7   3     1745.61     1738.24     25.08 o 
   1   7   3     6712.61     6800.25     62.51 o 
   2   7   3        2.87       15.45      7.91 o 
   3   7   3     1985.59     1811.55     34.39 o 
   4   7   3     3549.25     3504.09    122.94 o 
   5   7   3     3406.26     3185.57    122.72 o 
   6   7   3     3977.35     3842.02     85.24 o 
   7   7   3     2037.42     2064.60     59.74 o 
   8   7   3      993.87      860.38     43.39 o 
   9   7   3      355.35      403.27     44.49 o 
  10   7   3      130.22      109.87     36.78 o 
 -11   8   3        0.91        0.00     28.00 o 
 -10   8   3       62.48       80.70     27.28 o 
  -9   8   3     1547.09     1684.00    134.34 o 
  -8   8   3      294.33      250.20     33.49 o 
  -7   8   3    13244.25    13412.59    232.51 o 
  -6   8   3     1313.27     1291.95     66.87 o 
  -5   8   3    18970.02    19388.34    237.39 o 
  -4   8   3      653.66      639.88     25.13 o 
  -3   8   3     4504.26     4537.65     57.07 o 
  -2   8   3    11127.28    10894.54     96.35 o 
  -1   8   3     8368.95     8203.66     82.41 o 
   0   8   3    19345.73    18855.41    149.15 o 
   1   8   3    10052.42    10167.30     88.22 o 
   2   8   3    13428.81    13388.43    174.68 o 
   3   8   3     1000.33      930.83     25.97 o 
   4   8   3     2117.99     2003.46     51.98 o 
   5   8   3       57.09       61.23     20.33 o 
   6   8   3      518.15      468.07     33.28 o 
   7   8   3       46.72       59.63     24.42 o 
   8   8   3      151.28      168.52     40.03 o 
   9   8   3      302.24      279.13     43.18 o 
  10   8   3       58.90      121.70     42.52 o 
 -11   9   3      125.50      136.47     33.97 o 
 -10   9   3      138.95      133.17     40.07 o 
  -9   9   3     2230.66     2299.17     72.56 o 
  -8   9   3      250.95      264.93     35.30 o 
  -7   9   3     1342.85     1333.90     74.74 o 
  -6   9   3       47.20      101.87     26.38 o 
  -5   9   3     2513.75     2546.32     93.63 o 
  -4   9   3       90.47       79.09     21.33 o 
  -3   9   3    22555.09    22325.24    201.80 o 
  -2   9   3      416.33      430.45     17.36 o 
  -1   9   3    14231.25    14306.56    120.81 o 
   0   9   3      118.08      103.26     15.46 o 
   1   9   3     3886.28     3931.22     51.63 o 
   2   9   3     2597.00     2507.83     37.24 o 
   3   9   3    12133.74    12061.65    267.75 o 
   4   9   3     7189.91     6966.50    238.47 o 
   5   9   3     2956.62     2835.24    120.69 o 
   6   9   3      406.09      417.55     33.63 o 
   7   9   3      159.09      194.71     31.43 o 
   8   9   3     1010.89      942.23     60.95 o 
   9   9   3      320.06      426.10     68.22 o 
  10   9   3     1047.22     1200.27     65.66 o 
 -10  10   3       12.78        0.00     32.15 o 
  -9  10   3     1132.11     1152.33     54.48 o 
  -8  10   3      148.40      158.20     34.28 o 
  -7  10   3        2.80        0.00     24.96 o 
  -6  10   3        3.09        0.00     17.41 o 
  -5  10   3      785.00      792.62     31.14 o 
  -4  10   3     4862.35     5066.87     78.18 o 
  -3  10   3      275.65      254.02     18.04 o 
  -2  10   3     4720.28     4820.55     62.58 o 
  -1  10   3    14223.20    14000.25    120.78 o 
   0  10   3      553.83      575.32     19.01 o 
   1  10   3     8942.83     9145.88     84.97 o 
   2  10   3        6.47        5.50     10.10 o 
   3  10   3      469.02      403.72     20.85 o 
   4  10   3     1334.30     1253.65     33.16 o 
   5  10   3     4951.81     5012.71     96.35 o 
   6  10   3     6644.40     6327.91    203.46 o 
   7  10   3     2365.88     2361.88     70.00 o 
   8  10   3     2161.72     2208.94     69.91 o 
   9  10   3      259.67      286.07     60.57 o 
 -10  11   3       78.36       62.52     37.96 o 
  -9  11   3       18.13        0.00     31.50 o 
  -8  11   3     1860.07     1996.51     81.19 o 
  -7  11   3      836.93      851.49     44.79 o 
  -6  11   3     6966.50     7234.97    107.98 o 
  -5  11   3      303.27      291.34     45.26 o 
  -4  11   3     4052.25     4008.84     78.45 o 
  -3  11   3      299.92      318.02     20.69 o 
  -2  11   3       16.21        0.00     11.62 o 
  -1  11   3     3635.53     3481.26     46.65 o 
   0  11   3     3991.06     3891.37     50.97 o 
   1  11   3     9248.75     9261.76    146.45 o 
   2  11   3      852.48      873.80     30.18 o 
   3  11   3     5058.54     4674.17    140.78 o 
   4  11   3        1.17        0.63     20.80 o 
   5  11   3      501.31      450.51     33.93 o 
   6  11   3       11.79       54.31     27.02 o 
   7  11   3       65.44       34.73     27.82 o 
   8  11   3      298.49      248.81     38.97 o 
   9  11   3        0.49        0.00     33.19 o 
  -9  12   3       63.34       65.15     35.92 o 
  -8  12   3      433.26      463.75     45.06 o 
  -7  12   3      354.40      358.66     48.95 o 
  -6  12   3       11.53        1.80     26.42 o 
  -5  12   3      363.55      352.15     28.65 o 
  -4  12   3     2053.82     1994.73     58.65 o 
  -3  12   3      391.53      337.15     22.74 o 
  -2  12   3     5103.63     4936.60     68.10 o 
  -1  12   3      418.28      414.27     22.18 o 
   0  12   3     1085.51      981.01     29.68 o 
   1  12   3     1208.28     1155.11     32.00 o 
   2  12   3      432.96      495.46     44.45 o 
   3  12   3      921.74      806.69     40.73 o 
   4  12   3     2061.51     1986.81    131.49 o 
   5  12   3      183.99      203.70     31.96 o 
   6  12   3      698.90      608.68     61.40 o 
   7  12   3      218.59      264.43     37.90 o 
   8  12   3        0.97       13.83     32.08 o 
   9  12   3      358.06      462.49     51.19 o 
  -9  13   3      195.22      137.09     40.76 o 
  -8  13   3      240.45      207.00     42.73 o 
  -7  13   3      165.96      127.74     35.94 o 
  -6  13   3      344.47      353.19     42.99 o 
  -5  13   3        1.16        0.00     19.98 o 
  -4  13   3      317.42      311.68     27.31 o 
  -3  13   3       50.52       29.37     16.36 o 
  -2  13   3      539.84      573.41     26.11 o 
  -1  13   3        8.87        0.00     14.48 o 
   0  13   3     1549.14     1627.82     38.90 o 
   1  13   3     2554.41     2574.21     97.04 o 
   2  13   3      525.35      498.41     37.39 o 
   3  13   3     4269.01     4299.52     94.24 o 
   4  13   3        8.39        0.00     23.98 o 
   5  13   3     2855.58     2847.82    112.00 o 
   6  13   3      423.02      440.08     41.02 o 
   7  13   3      495.20      482.60     41.53 o 
   8  13   3      977.92     1010.38     55.64 o 
  -8  14   3       72.11       27.96     37.13 o 
  -7  14   3       85.18       35.59     34.69 o 
  -6  14   3      142.95      134.91     37.10 o 
  -5  14   3       33.77       23.76     23.21 o 
  -4  14   3     2307.93     2295.48     56.76 o 
  -3  14   3      443.06      396.78     25.31 o 
  -2  14   3     2130.96     2063.40     44.79 o 
  -1  14   3     1966.34     1934.31     50.13 o 
   0  14   3      679.35      629.92     28.12 o 
   1  14   3      549.01      555.24     27.43 o 
   2  14   3      269.13      341.93     37.18 o 
   3  14   3      321.57      335.63     43.33 o 
   4  14   3      315.96      342.30     39.08 o 
   5  14   3      716.17      641.55     43.62 o 
   6  14   3      831.82      810.89     47.73 o 
   7  14   3      452.75      470.87     44.13 o 
  -7  15   3      104.10       73.94     39.03 o 
  -6  15   3      803.49      793.11     51.72 o 
  -5  15   3        0.50        0.00     30.75 o 
  -4  15   3      319.22      318.68     32.36 o 
  -3  15   3       37.83       45.66     20.18 o 
  -2  15   3      513.19      519.80     32.79 o 
  -1  15   3       31.23        0.10     18.12 o 
   0  15   3     2793.03     2816.41     54.49 o 
   1  15   3      458.87      396.67     33.67 o 
   2  15   3      559.56      511.70     69.12 o 
   3  15   3      210.35      206.59     36.31 o 
   4  15   3      265.54      348.58     49.10 o 
   5  15   3      225.89      245.05     57.72 o 
   6  15   3      619.93      657.87     46.85 o 
   7  15   3      483.02      501.33     47.29 o 
  -7  16   3      278.73      261.49     48.65 o 
  -6  16   3      102.04      135.00     40.86 o 
  -5  16   3      451.03      457.06     46.52 o 
  -4  16   3      507.80      490.55     34.31 o 
  -3  16   3       57.07       52.05     22.48 o 
  -2  16   3      677.85      692.51     31.76 o 
  -1  16   3       12.31        4.01     20.40 o 
   0  16   3      391.37      406.44     28.97 o 
   1  16   3       37.26       11.42     24.35 o 
   2  16   3     3104.25     3191.48    164.32 o 
   3  16   3      470.81      501.59     44.38 o 
   4  16   3     2584.38     2719.40    152.78 o 
   5  16   3       57.06       23.60     33.75 o 
   6  16   3      389.09      385.26     49.31 o 
  -5  17   3      144.24      142.90     42.24 o 
  -4  17   3        0.25        0.00     34.92 o 
  -3  17   3      650.58      656.08     33.53 o 
  -2  17   3      354.55      374.36     31.43 o 
  -1  17   3      363.79      382.61     30.75 o 
   0  17   3     1337.16     1447.10     43.71 o 
   1  17   3      102.21       64.00     28.35 o 
   2  17   3      188.52      216.46     39.62 o 
   3  17   3       91.28       45.34     34.16 o 
   4  17   3      183.15      213.08     41.87 o 
   5  17   3      458.91      447.24     50.63 o 
  -4  18   3        1.02        9.39     38.08 o 
  -3  18   3        0.56        8.83     25.53 o 
  -2  18   3        0.04        4.68     24.49 o 
  -1  18   3      114.34      113.30     27.40 o 
   0  18   3       34.97       15.57     27.47 o 
   1  18   3       86.82       57.99     29.75 o 
   2  18   3       62.08       53.81     35.83 o 
   3  18   3        0.31        7.31     36.72 o 
  -1  19   3       27.32        0.00     27.28 o 
   0  19   3      221.31      148.10     34.69 o 
 -12   0   4        1.63        0.00     48.13 o 
 -10   0   4      919.78      947.12     79.76 o 
  -9   0   4    13439.42    13343.97    281.87 o 
  -8   0   4     1390.28     1241.85     41.93 o 
  -7   0   4     7867.03     7396.39    114.68 o 
  -6   0   4       90.00       41.71     15.04 o 
  -5   0   4     2428.65     2347.15     62.60 o 
  -4   0   4      535.92      484.24     18.84 o 
  -3   0   4    16708.54    16568.45    273.96 o 
  -2   0   4    11969.58    12616.28    158.52 o 
  -1   0   4     2307.83     2683.03     53.30 o 
   0   0   4    18974.08    19836.09    231.43 o 
   1   0   4    38764.09    41379.27    474.72 o 
   2   0   4    25361.89    26741.70    426.48 o 
   3   0   4    38237.08    38988.64    451.92 o 
   4   0   4      846.03      849.34     23.55 o 
   5   0   4      241.21      185.89     39.51 o 
   6   0   4     4888.92     4621.61    119.79 o 
   7   0   4    11300.98    10943.28    229.99 o 
   8   0   4     5888.81     5664.52    150.83 o 
   9   0   4     7316.34     6748.67    175.87 o 
  10   0   4     1831.57     1901.42     91.91 o 
  11   0   4      810.67      792.08     71.22 o 
 -12   1   4      988.72      932.63     50.90 o 
 -11   1   4      568.79      475.08     39.98 o 
 -10   1   4      354.55      320.16     24.67 o 
  -9   1   4      179.43      176.97     33.69 o 
  -8   1   4      278.40      276.99     19.33 o 
  -7   1   4    11449.45    11444.42    114.07 o 
  -6   1   4       22.65       11.77     15.52 o 
  -5   1   4    10061.93     9829.19     94.30 o 
  -4   1   4     3972.87     3927.37     44.10 o 
  -3   1   4      244.10      359.79     18.83 o 
  -2   1   4     7080.35     7290.97     70.96 o 
  -1   1   4    26688.90    27832.36    273.19 o 
   0   1   4        2.17        9.04      5.39 o 
   1   1   4     3135.90     3346.64     52.25 o 
   2   1   4       63.06       73.03     24.35 o 
   3   1   4    11440.33    12072.93    152.82 o 
   4   1   4       99.27      128.84     23.17 o 
   5   1   4    23693.46    22930.60    230.06 o 
   6   1   4     1751.96     1725.44     83.44 o 
   7   1   4     6203.08     5931.47    105.69 o 
   8   1   4      109.05       58.13     24.04 o 
   9   1   4        0.63        0.00     25.07 o 
  10   1   4      600.53      558.61     42.03 o 
  11   1   4      240.99      231.81     40.22 o 
 -12   2   4      202.69      146.40     38.88 o 
 -11   2   4      429.66      396.24     39.15 o 
 -10   2   4      229.00      216.71     36.73 o 
  -9   2   4      201.75      183.16     36.46 o 
  -8   2   4        6.91       15.35     13.39 o 
  -7   2   4        0.98        0.00     11.96 o 
  -6   2   4     5949.79     5904.94    107.62 o 
  -5   2   4     1427.16     1398.27     30.58 o 
  -4   2   4     4272.65     4340.09     58.12 o 
  -3   2   4    17677.13    18165.24    159.29 o 
  -2   2   4      600.28      603.74     15.72 o 
  -1   2   4     3208.52     3329.23     41.01 o 
   0   2   4     2831.33     2868.55     27.85 o 
   1   2   4     6074.33     6060.09     57.05 o 
   2   2   4     3663.07     3729.45     57.41 o 
   3   2   4     2811.54     2921.08     50.86 o 
   4   2   4    15894.89    16318.07    292.94 o 
   5   2   4       35.62       62.83     35.98 o 
   6   2   4     4501.04     4108.18    103.83 o 
   7   2   4       80.60       28.90     23.88 o 
   8   2   4       81.66       22.01     25.56 o 
   9   2   4      113.03       81.66     30.13 o 
  10   2   4       52.11       37.81     30.11 o 
  11   2   4      427.87      443.94     47.60 o 
 -12   3   4     1415.70     1623.79     68.14 o 
 -11   3   4        0.07        0.00     23.05 o 
 -10   3   4     4443.85     4336.59     93.28 o 
  -9   3   4      638.84      622.81     26.27 o 
  -8   3   4     4288.53     4358.34     76.83 o 
  -7   3   4     5533.58     5589.66     67.97 o 
  -6   3   4      481.17      435.49     17.73 o 
  -5   3   4     2834.01     2816.12     46.23 o 
  -4   3   4      303.40      268.68     14.79 o 
  -3   3   4     2158.50     2258.17     32.58 o 
  -2   3   4        0.82       15.04      8.70 o 
  -1   3   4       78.32      105.57      9.59 o 
   0   3   4     4395.16     4558.78     40.41 o 
   1   3   4     2020.54     2071.56     28.57 o 
   2   3   4    13684.23    13903.14    177.81 o 
   3   3   4    13011.08    13692.71    254.96 o 
   4   3   4     3096.58     3180.36     90.03 o 
   5   3   4    17145.98    16743.26    219.65 o 
   6   3   4        0.40        0.00     12.55 o 
   7   3   4     7830.50     7845.33    424.15 o 
   8   3   4     3310.07     3210.78    116.80 o 
   9   3   4     1378.91     1391.26     56.45 o 
  10   3   4     2179.66     2249.21     72.41 o 
  11   3   4       22.61        0.00     33.69 o 
 -12   4   4        0.00        0.00     34.48 o 
 -11   4   4     1125.67     1102.55     42.42 o 
 -10   4   4      442.49      470.05     31.03 o 
  -9   4   4     3218.26     3216.14     53.73 o 
  -8   4   4     1750.45     1662.54     37.38 o 
  -7   4   4      608.69      610.50     22.66 o 
  -6   4   4      778.39      790.49     26.60 o 
  -5   4   4     3749.60     3597.40     55.19 o 
  -4   4   4      317.35      339.15     36.86 o 
  -3   4   4     8101.68     8828.21    175.51 o 
  -2   4   4       86.24      129.13     11.47 o 
  -1   4   4      297.96      325.67      8.89 o 
   0   4   4       25.88       46.78      9.23 o 
   1   4   4    15483.62    16219.06    138.94 o 
   2   4   4      557.99      647.59     37.48 o 
   3   4   4    13660.37    13987.11    187.86 o 
   4   4   4      885.74      891.37     30.46 o 
   5   4   4      600.48      574.09     28.29 o 
   6   4   4     4219.45     4189.83    130.19 o 
   7   4   4     1979.20     1787.35    235.17 o 
   8   4   4     2450.71     2547.38    176.69 o 
   9   4   4     2074.21     2002.57    108.92 o 
  10   4   4      416.37      446.52     40.84 o 
  11   4   4      429.74      473.59     50.03 o 
 -12   5   4        6.18        0.00     34.89 o 
 -11   5   4      106.53       73.58     26.51 o 
 -10   5   4      795.45      806.79     36.10 o 
  -9   5   4       69.55       48.03     28.79 o 
  -8   5   4     4249.58     4233.15     60.63 o 
  -7   5   4     2219.32     2148.92     46.23 o 
  -6   5   4     2890.96     2884.43     52.33 o 
  -5   5   4     1956.21     1930.95     39.23 o 
  -4   5   4      767.32      815.18     24.60 o 
  -3   5   4     1641.25     1541.37     28.38 o 
  -2   5   4     1104.02     1104.70     19.39 o 
  -1   5   4    30215.02    29915.66    199.85 o 
   0   5   4      613.74      556.67     10.93 o 
   1   5   4    17143.69    17533.80    150.54 o 
   2   5   4     3579.70     3458.90     45.90 o 
   3   5   4      112.62       99.40     22.34 o 
   4   5   4      138.53      171.74     19.68 o 
   5   5   4      768.03      801.02     32.20 o 
   6   5   4     2395.45     2441.40    104.13 o 
   7   5   4       69.21       43.36     18.39 o 
   8   5   4     1918.28     1794.18    253.16 o 
   9   5   4      524.46      439.14     40.23 o 
  10   5   4      138.63      121.53     36.69 o 
  11   5   4      217.41      181.87     42.44 o 
 -11   6   4     1168.17     1190.66     66.91 o 
 -10   6   4      293.23      239.80     33.48 o 
  -9   6   4      497.71      457.86     29.31 o 
  -8   6   4      883.92     1115.27     37.19 o 
  -7   6   4      191.24      213.48     24.46 o 
  -6   6   4    14143.89    14671.84    166.33 o 
  -5   6   4     3544.05     3539.78     93.03 o 
  -4   6   4     4520.99     4585.46     65.95 o 
  -3   6   4    18543.06    17989.54    163.71 o 
  -2   6   4      681.51      602.14     15.80 o 
  -1   6   4     4097.46     4288.88     52.27 o 
   0   6   4     3343.33     3325.02     36.78 o 
   1   6   4     2028.93     2057.09     29.58 o 
   2   6   4     4648.92     4679.34     59.97 o 
   3   6   4     2486.56     2450.62     53.48 o 
   4   6   4    29485.61    28720.55   1268.71 o 
   5   6   4        3.52       49.62     34.18 o 
   6   6   4    14967.43    15059.62    728.59 o 
   7   6   4       48.10       51.30     23.10 o 
   8   6   4      863.02      903.05     74.29 o 
   9   6   4      338.31      374.16     43.86 o 
  10   6   4       79.71       35.38     46.25 o 
 -11   7   4      570.02      670.17     39.60 o 
 -10   7   4     2191.66     2247.30    142.06 o 
  -9   7   4     1406.48     1378.07     52.82 o 
  -8   7   4     4358.61     4513.79     76.64 o 
  -7   7   4      428.39      459.61     47.37 o 
  -6   7   4      175.49      135.38     19.18 o 
  -5   7   4      561.40      514.29     24.56 o 
  -4   7   4    12653.03    12350.70    141.08 o 
  -3   7   4        5.51       10.72     10.12 o 
  -2   7   4     9431.22     9280.71     83.46 o 
  -1   7   4     2864.30     2751.47     34.58 o 
   0   7   4     5446.51     5533.03     54.70 o 
   1   7   4     1201.28     1204.66     23.17 o 
   2   7   4    31454.86    31271.17    261.08 o 
   3   7   4        0.44       16.86     17.97 o 
   4   7   4     8185.64     7919.27    412.76 o 
   5   7   4       97.64      106.45     21.15 o 
   6   7   4      515.08      467.94     32.19 o 
   7   7   4     2190.20     2316.82    125.87 o 
   8   7   4     3738.88     3917.15     96.06 o 
   9   7   4     1808.61     2119.95     73.16 o 
  10   7   4      721.64      669.31     50.39 o 
 -11   8   4       12.51        0.00     28.48 o 
 -10   8   4       12.43       11.29     25.69 o 
  -9   8   4      825.23      870.32     47.71 o 
  -8   8   4     1071.54     1011.95     47.23 o 
  -7   8   4     4062.46     3861.27    119.58 o 
  -6   8   4     3806.54     3794.61     65.52 o 
  -5   8   4     4351.27     4400.34     86.12 o 
  -4   8   4       62.47       57.42     16.75 o 
  -3   8   4      341.70      337.95     17.79 o 
  -2   8   4    12595.37    12297.56    106.82 o 
  -1   8   4       46.27       17.52      9.06 o 
   0   8   4    29234.73    29154.43    271.24 o 
   1   8   4       85.21       45.60      9.32 o 
   2   8   4     8561.87     8686.73    131.12 o 
   3   8   4       58.25       86.41     25.14 o 
   4   8   4      684.65      657.10     24.40 o 
   5   8   4     2017.26     1919.90     54.49 o 
   6   8   4     1143.14     1113.81     80.21 o 
   7   8   4     1502.80     1552.88     55.41 o 
   8   8   4        0.88        0.00     41.23 o 
   9   8   4      145.68      170.90     40.47 o 
  10   8   4      113.22       87.14     41.95 o 
 -11   9   4      106.16      149.58     33.24 o 
 -10   9   4      611.88      598.43     38.29 o 
  -9   9   4        2.69        0.00     27.98 o 
  -8   9   4     1229.53     1264.81     53.06 o 
  -7   9   4      744.11      807.66     34.17 o 
  -6   9   4     2276.02     2265.71     60.14 o 
  -5   9   4     1185.70     1212.33     36.49 o 
  -4   9   4     1423.69     1402.63     37.90 o 
  -3   9   4     1785.26     1913.08     36.08 o 
  -2   9   4     2146.93     2120.40     33.86 o 
  -1   9   4     2202.33     2225.00     33.64 o 
   0   9   4      421.52      435.70     16.61 o 
   1   9   4     3483.13     3606.31     43.64 o 
   2   9   4      119.44       91.38     14.87 o 
   3   9   4     3656.52     3481.52     66.44 o 
   4   9   4      237.00      234.12     19.85 o 
   5   9   4     4763.21     4588.97    219.05 o 
   6   9   4      337.66      350.03     34.82 o 
   7   9   4     1663.20     1731.25     60.65 o 
   8   9   4      307.03      417.49     42.11 o 
   9   9   4      181.52      238.00     50.45 o 
 -10  10   4       40.36       38.16     36.82 o 
  -9  10   4      129.69       93.83     34.61 o 
  -8  10   4     1364.74     1358.11     78.41 o 
  -7  10   4       17.60        9.90     19.30 o 
  -6  10   4     2497.89     2490.61     54.98 o 
  -5  10   4      150.36      185.59     65.34 o 
  -4  10   4        3.69       20.40     42.06 o 
  -3  10   4      113.01      132.26     26.54 o 
  -2  10   4     1035.34      992.27     24.76 o 
  -1  10   4        3.40        7.12     10.18 o 
   0  10   4     1737.69     1669.98     32.95 o 
   1  10   4     1080.23     1059.88     23.70 o 
   2  10   4        0.03        7.94     12.60 o 
   3  10   4     1217.63     1132.82     31.70 o 
   4  10   4     2115.96     2110.73     44.43 o 
   5  10   4      253.35      259.21     22.97 o 
   6  10   4     3405.73     3472.80    160.35 o 
   7  10   4       23.97       28.47     41.76 o 
   8  10   4      731.82      790.52     47.90 o 
   9  10   4      243.95      301.51     64.32 o 
 -10  11   4       10.99        0.00     78.04 o 
  -9  11   4      467.48      495.79     43.94 o 
  -8  11   4        0.55        0.00     28.87 o 
  -7  11   4       89.09       70.48     29.74 o 
  -6  11   4     2508.65     2540.82     92.03 o 
  -5  11   4      381.99      357.55     27.29 o 
  -4  11   4     8656.79     8619.20    141.32 o 
  -3  11   4     1794.44     1881.92     38.74 o 
  -2  11   4     4657.35     4642.44     57.17 o 
  -1  11   4     1019.65     1080.04     26.34 o 
   0  11   4      361.00      349.74     18.16 o 
   1  11   4     1897.56     1873.83     39.52 o 
   2  11   4     7881.29     7943.67    196.05 o 
   3  11   4     2280.76     2105.94     73.65 o 
   4  11   4     3947.05     3859.35    158.18 o 
   5  11   4      810.34      684.80     39.35 o 
   6  11   4       16.91        0.00     25.15 o 
   7  11   4       29.11       26.72     28.53 o 
   8  11   4      164.47      177.40     37.93 o 
   9  11   4      193.97      337.94     69.12 o 
  -9  12   4     1573.19     1711.05     68.01 o 
  -8  12   4      181.90      106.31     36.87 o 
  -7  12   4     2649.51     2614.48     77.33 o 
  -6  12   4      877.85      907.68     38.14 o 
  -5  12   4     1384.80     1365.10     43.10 o 
  -4  12   4      174.01      141.70     23.26 o 
  -3  12   4        2.57        0.00     14.89 o 
  -2  12   4     7565.23     7653.67     91.92 o 
  -1  12   4      165.62      101.16     15.92 o 
   0  12   4    13229.87    13109.57    226.58 o 
   1  12   4     1601.31     1553.18     49.67 o 
   2  12   4     4943.77     4890.78    226.32 o 
   3  12   4      216.78      194.12     29.61 o 
   4  12   4        0.29       10.93     22.31 o 
   5  12   4      613.59      497.28     36.71 o 
   6  12   4        2.78        0.00     25.74 o 
   7  12   4     1517.68     1574.61     61.48 o 
   8  12   4      221.41      203.10     55.47 o 
  -9  13   4        4.08        0.00     45.65 o 
  -8  13   4       68.26       29.71     35.40 o 
  -7  13   4     1313.11     1482.35     92.36 o 
  -6  13   4       27.47       56.32     23.12 o 
  -5  13   4     2227.44     2419.25     69.52 o 
  -4  13   4      817.72      809.50     36.30 o 
  -3  13   4       39.53       48.17     17.50 o 
  -2  13   4     1866.43     1821.07     41.46 o 
  -1  13   4     2450.22     2400.34     46.39 o 
   0  13   4        0.23       21.45     18.50 o 
   1  13   4      606.87      612.37     31.67 o 
   2  13   4      428.49      408.99     35.04 o 
   3  13   4     1319.06     1225.97     98.88 o 
   4  13   4        6.92        0.00     22.95 o 
   5  13   4     2943.88     2869.02    151.05 o 
   6  13   4      237.48      217.64     37.21 o 
   7  13   4      618.84      732.52     48.00 o 
   8  13   4       28.55       26.28     36.07 o 
  -8  14   4      291.19      227.58     44.68 o 
  -7  14   4      210.72      209.13     41.61 o 
  -6  14   4       39.47        0.00     32.26 o 
  -5  14   4     3156.84     3499.81    111.95 o 
  -4  14   4      748.83      771.64     37.45 o 
  -3  14   4     4935.72     5123.02     75.68 o 
  -2  14   4     1031.19     1066.18     34.29 o 
  -1  14   4      705.08      749.77     29.20 o 
   0  14   4     1376.49     1374.06     54.19 o 
   1  14   4     1788.14     1785.17     89.61 o 
   2  14   4     1161.61     1178.99     81.41 o 
   3  14   4     3204.41     3312.25    119.94 o 
   4  14   4      896.74      825.80     46.62 o 
   5  14   4      682.65      643.31     47.00 o 
   6  14   4       20.22        1.81     31.05 o 
   7  14   4       17.44       49.18     34.89 o 
  -7  15   4      123.88      155.26     41.65 o 
  -6  15   4     1317.03     1371.72     63.57 o 
  -5  15   4        0.13        8.91     24.37 o 
  -4  15   4     1191.71     1109.93     44.13 o 
  -3  15   4     1274.72     1318.87     39.02 o 
  -2  15   4      276.53      241.08     25.05 o 
  -1  15   4     3468.98     3660.57     72.97 o 
   0  15   4       72.08       39.70     20.59 o 
   1  15   4     3467.76     3381.27     71.85 o 
   2  15   4       48.02       29.11     30.54 o 
   3  15   4      783.16      692.33     46.64 o 
   4  15   4      349.32      377.30     42.99 o 
   5  15   4       26.69       10.45     32.00 o 
   6  15   4      365.19      327.54     44.15 o 
  -6  16   4       15.53        0.00     36.97 o 
  -5  16   4       16.95        0.00     34.13 o 
  -4  16   4       85.68       95.93     30.89 o 
  -3  16   4        2.91        0.00     20.21 o 
  -2  16   4      141.18      108.61     27.47 o 
  -1  16   4       60.41       14.85     21.20 o 
   0  16   4       48.10       48.69     25.41 o 
   1  16   4      154.94      134.83     29.00 o 
   2  16   4       92.53       93.44     60.42 o 
   3  16   4        6.46        0.00     30.40 o 
   4  16   4       52.67       45.05     32.91 o 
   5  16   4        0.02        0.00     33.87 o 
  -5  17   4       55.71       50.80     39.47 o 
  -4  17   4      131.59      162.93     31.76 o 
  -3  17   4      301.77      324.96     36.55 o 
  -2  17   4       41.21       33.13     23.72 o 
  -1  17   4     1802.30     1846.63     49.02 o 
   0  17   4        4.66        0.00     25.80 o 
   1  17   4     1167.82     1200.28     48.26 o 
   2  17   4        4.02        0.00     31.19 o 
   3  17   4       46.81       59.41     34.21 o 
   4  17   4      130.41      138.35     42.81 o 
  -4  18   4      361.45      399.49     86.06 o 
  -3  18   4     1779.15     1919.79     52.52 o 
  -2  18   4      416.18      435.54     34.54 o 
  -1  18   4      310.37      349.31     38.90 o 
   0  18   4      553.97      564.99     38.98 o 
   1  18   4      347.56      406.20     59.31 o 
   2  18   4      617.60      649.91     81.86 o 
 -11   1   5       82.34       67.32     42.73 o 
 -10   1   5      579.20      522.87     26.34 o 
  -9   1   5     2920.39     2929.69     52.33 o 
  -8   1   5      332.35      304.25     19.43 o 
  -7   1   5     4960.93     4821.78     60.30 o 
  -6   1   5     1501.14     1415.38     29.73 o 
  -5   1   5      315.43      311.64     14.65 o 
  -4   1   5    16777.30    17201.08    163.39 o 
  -3   1   5    20375.17    20274.00    156.73 o 
  -2   1   5    53160.10    53067.66    520.05 o 
  -1   1   5    24331.61    25226.66    208.27 o 
   0   1   5    28980.98    30138.83    277.84 o 
   1   1   5    32603.05    34332.79    248.82 o 
   2   1   5     1255.63     1209.04     48.28 o 
   3   1   5    10887.08    11111.80    100.92 o 
   4   1   5    14682.41    15082.66    173.07 o 
   5   1   5     4008.63     3972.60    124.59 o 
   6   1   5     7950.75     7616.99    233.59 o 
   7   1   5      609.02      525.96     36.13 o 
   8   1   5     1166.86     1081.20     53.75 o 
   9   1   5        0.40        8.68     27.66 o 
  10   1   5        4.15        0.00     29.09 o 
  11   1   5       42.41       62.01     34.83 o 
 -11   2   5      333.04      382.77     54.87 o 
 -10   2   5        0.64        0.00     17.41 o 
  -9   2   5       24.23       24.53     16.34 o 
  -8   2   5       19.48        7.55     13.55 o 
  -7   2   5     7072.02     7270.97    165.01 o 
  -6   2   5     2746.85     2719.73     39.84 o 
  -5   2   5    37166.23    37322.13    312.23 o 
  -4   2   5     9937.03    10376.43     97.21 o 
  -3   2   5    23650.37    24234.89    239.45 o 
  -2   2   5     4572.90     4664.37     48.63 o 
  -1   2   5     2394.28     2417.30     37.69 o 
   0   2   5    58844.80    58203.05    411.67 o 
   1   2   5       12.78       19.46      5.90 o 
   2   2   5   104854.43   103516.41    962.07 o 
   3   2   5       41.06       50.81     18.69 o 
   4   2   5    15361.31    15158.94    348.21 o 
   5   2   5      282.90      281.63     19.52 o 
   6   2   5        6.35        0.00     19.31 o 
   7   2   5     1753.46     2068.93    371.53 o 
   8   2   5     1855.80     1793.39     58.11 o 
   9   2   5     1880.56     1896.56     62.68 o 
  10   2   5       54.98       44.23     42.81 o 
  11   2   5      402.71      416.57     49.55 o 
 -11   3   5        3.23        0.00     31.49 o 
 -10   3   5       32.18       51.55     19.32 o 
  -9   3   5     1708.88     1812.21     39.44 o 
  -8   3   5     1467.21     1494.27     33.94 o 
  -7   3   5     2651.68     2444.74     40.62 o 
  -6   3   5     3202.85     3119.97     44.35 o 
  -5   3   5       94.78      110.58     21.64 o 
  -4   3   5       10.32       14.28      9.54 o 
  -3   3   5     8396.00     8692.91     77.26 o 
  -2   3   5    12883.50    12761.78    102.49 o 
  -1   3   5     2029.88     2073.99     23.26 o 
   0   3   5    25222.45    26241.16    192.04 o 
   1   3   5     1274.12     1248.14     20.40 o 
   2   3   5       44.78       95.43     16.20 o 
   3   3   5     5145.22     5233.83     81.22 o 
   4   3   5    14306.47    14230.22    457.29 o 
   5   3   5        3.72       11.61     12.95 o 
   6   3   5     5540.37     5508.24    356.08 o 
   7   3   5     1941.27     2020.05    183.59 o 
   8   3   5      122.17       74.72     27.86 o 
   9   3   5       72.26       61.23     29.17 o 
  10   3   5      928.78      897.59     65.37 o 
 -11   4   5     1234.52     1249.85     55.41 o 
 -10   4   5      752.10      832.76     35.51 o 
  -9   4   5     1586.68     1524.30     36.81 o 
  -8   4   5     5036.00     5136.76     67.86 o 
  -7   4   5        6.72        2.80     12.21 o 
  -6   4   5       29.44       21.30     21.48 o 
  -5   4   5       66.26       53.31     12.79 o 
  -4   4   5    13483.64    13521.99    147.55 o 
  -3   4   5    12505.59    12615.52    179.60 o 
  -2   4   5    28642.78    28648.52    196.37 o 
  -1   4   5    44677.07    45166.66    295.53 o 
   0   4   5    11328.22    11957.91     94.37 o 
   1   4   5     7495.01     7725.58     74.07 o 
   2   4   5      559.91      555.41     17.95 o 
   3   4   5     5391.69     5479.28    156.08 o 
   4   4   5     2998.92     3123.82     72.57 o 
   5   4   5    10084.13    10083.96    581.21 o 
   6   4   5     6128.59     5961.96    203.19 o 
   7   4   5     2241.96     2319.49    132.54 o 
   8   4   5     1281.54     1197.66     58.25 o 
   9   4   5        6.09        0.00     26.96 o 
  10   4   5       24.56        0.00     46.70 o 
 -12   5   5        4.54       37.03     52.33 o 
 -11   5   5        5.23       27.17     32.86 o 
 -10   5   5       65.56       41.71     23.58 o 
  -9   5   5      126.27      131.03     19.97 o 
  -8   5   5      912.17      911.42     29.24 o 
  -7   5   5      899.22      910.95     31.58 o 
  -6   5   5    11568.33    11793.66    164.92 o 
  -5   5   5     3724.07     3770.16     59.40 o 
  -4   5   5    30803.90    31106.95    310.61 o 
  -3   5   5      272.25      269.14     15.65 o 
  -2   5   5    13668.46    14078.22    102.90 o 
  -1   5   5    14095.23    14302.53    114.73 o 
   0   5   5      824.18      862.41     15.83 o 
   1   5   5    64304.95    64830.08    569.03 o 
   2   5   5     1790.69     1830.82     27.34 o 
   3   5   5    32070.63    31677.26    456.31 o 
   4   5   5     1319.11     1324.20     42.06 o 
   5   5   5     2145.67     2119.21     61.85 o 
   6   5   5     1381.21     1438.86     63.72 o 
   7   5   5      910.22      953.52     45.80 o 
   8   5   5     2120.28     2369.45    188.01 o 
   9   5   5      439.80      447.84     41.57 o 
  10   5   5      486.26      517.30     45.88 o 
 -11   6   5      226.70      270.23     41.84 o 
 -10   6   5        0.02        0.00     29.69 o 
  -9   6   5      306.58      296.42     23.90 o 
  -8   6   5      979.03     1055.21     33.82 o 
  -7   6   5      299.40      313.79     23.71 o 
  -6   6   5     2265.07     2153.92     46.20 o 
  -5   6   5      414.87      388.48     22.15 o 
  -4   6   5      723.45      716.97     25.77 o 
  -3   6   5     7424.21     7075.62     78.39 o 
  -2   6   5      770.19      771.18     25.27 o 
  -1   6   5     7432.25     7458.77     68.45 o 
   0   6   5     4515.08     4698.89     46.03 o 
   1   6   5      234.97      262.88     13.73 o 
   2   6   5     3252.63     3209.92     40.41 o 
   3   6   5     2733.69     2657.59     44.84 o 
   4   6   5      218.33      225.32     22.15 o 
   5   6   5     2357.04     2217.68     55.55 o 
   6   6   5       67.41       47.77     39.58 o 
   7   6   5      503.44      541.03     39.70 o 
   8   6   5      316.95      353.00     40.93 o 
   9   6   5       78.12       55.94     38.76 o 
  10   6   5       64.18       93.88     40.12 o 
 -11   7   5      136.33      124.57     39.61 o 
 -10   7   5      486.25      446.67     40.53 o 
  -9   7   5        5.08       32.16     22.23 o 
  -8   7   5     2879.44     2788.38     71.34 o 
  -7   7   5      132.32      116.66     20.82 o 
  -6   7   5     6653.53     6738.42     94.87 o 
  -5   7   5      108.17      109.43     17.49 o 
  -4   7   5     3840.05     3984.02     63.08 o 
  -3   7   5      891.38      881.46     23.67 o 
  -2   7   5      790.30      770.86     19.55 o 
  -1   7   5     7304.86     7226.26     79.86 o 
   0   7   5      104.48      110.20     13.54 o 
   1   7   5    14300.15    14499.36    132.17 o 
   2   7   5       84.01       58.31     12.37 o 
   3   7   5     7057.53     6979.93     87.10 o 
   4   7   5      128.72      116.77     21.84 o 
   5   7   5     1736.04     1651.30     85.76 o 
   6   7   5      240.54      286.63     55.02 o 
   7   7   5       66.21       65.97     38.68 o 
   8   7   5      748.56      809.54     48.66 o 
   9   7   5       50.23       26.64     33.19 o 
  10   7   5      573.03      615.86     54.13 o 
 -11   8   5      302.31      378.62     55.02 o 
 -10   8   5      361.09      440.26     46.43 o 
  -9   8   5      199.05      185.97     64.92 o 
  -8   8   5     1900.78     1929.50     50.52 o 
  -7   8   5      191.22      192.88     24.04 o 
  -6   8   5      324.18      323.71     23.98 o 
  -5   8   5     1825.74     1834.21     43.37 o 
  -4   8   5     2666.36     2661.14     61.71 o 
  -3   8   5    10486.80    10349.58     95.72 o 
  -2   8   5    13914.65    13808.94    118.33 o 
  -1   8   5    21630.76    21787.62    209.75 o 
   0   8   5    12387.62    12689.16    108.57 o 
   1   8   5     3664.30     3670.70     47.86 o 
   2   8   5     3423.45     3371.18     53.08 o 
   3   8   5     3597.46     3625.34     86.96 o 
   4   8   5     1496.56     1489.78     35.84 o 
   5   8   5     7818.00     7734.29    520.41 o 
   6   8   5     2654.71     2667.82    170.70 o 
   7   8   5     2122.34     2330.40     81.94 o 
   8   8   5      449.21      463.29     60.27 o 
   9   8   5        0.31        0.00     70.17 o 
 -10   9   5     1329.22     1411.27     61.44 o 
  -9   9   5      227.89      192.52     36.31 o 
  -8   9   5       57.71       45.18     23.02 o 
  -7   9   5       78.37      102.89     28.17 o 
  -6   9   5     2779.71     2898.66     58.92 o 
  -5   9   5     5379.59     5546.01     95.96 o 
  -4   9   5     5357.88     5176.66     79.22 o 
  -3   9   5     8436.00     8322.19     82.95 o 
  -2   9   5       76.23       73.89     12.15 o 
  -1   9   5      337.54      327.05     16.54 o 
   0   9   5      961.06     1024.33     30.89 o 
   1   9   5    13982.92    14037.33    134.86 o 
   2   9   5      513.73      581.44     23.74 o 
   3   9   5     6287.87     6100.18     82.62 o 
   4   9   5       29.38       24.89     14.31 o 
   5   9   5       52.80       52.68     16.98 o 
   6   9   5        0.05        0.00     21.70 o 
   7   9   5     2220.47     2260.40     85.24 o 
   8   9   5      181.15      279.32     58.17 o 
   9   9   5      692.61      892.34     59.97 o 
 -10  10   5        0.62        0.00     35.83 o 
  -9  10   5      914.36      966.46     52.20 o 
  -8  10   5     1376.56     1414.94     57.12 o 
  -7  10   5     4505.32     4674.53     82.09 o 
  -6  10   5      929.00      850.60     34.94 o 
  -5  10   5     5625.18     5754.74     89.61 o 
  -4  10   5       44.40       47.06     17.85 o 
  -3  10   5       70.06       64.22     13.75 o 
  -2  10   5        1.89       11.41     11.07 o 
  -1  10   5     4460.15     4312.64     52.63 o 
   0  10   5     2156.80     2017.29     33.60 o 
   1  10   5      469.85      488.99     20.54 o 
   2  10   5     8286.22     8274.50    194.97 o 
   3  10   5     2229.44     2117.18     44.56 o 
   4  10   5     2466.31     2483.85     49.84 o 
   5  10   5     1693.85     1622.37     41.30 o 
   6  10   5      132.86      116.17     21.53 o 
   7  10   5        1.02        6.02     28.14 o 
   8  10   5       23.55        0.00     44.08 o 
   9  10   5     1161.71     1295.85     90.41 o 
 -10  11   5      490.07      550.34     48.64 o 
  -9  11   5      592.91      700.65     50.30 o 
  -8  11   5      308.85      264.73     39.91 o 
  -7  11   5      219.99      246.74     29.65 o 
  -6  11   5      337.49      272.99     44.98 o 
  -5  11   5      284.46      335.01     29.02 o 
  -4  11   5     1449.56     1393.90     42.10 o 
  -3  11   5     4539.52     4564.77     64.51 o 
  -2  11   5     5741.73     5593.76     65.39 o 
  -1  11   5     4948.92     5033.64     60.18 o 
   0  11   5     4118.66     4008.62     51.72 o 
   1  11   5     1675.26     1741.24     41.32 o 
   2  11   5        4.60        0.00     17.52 o 
   3  11   5      335.43      318.85     23.17 o 
   4  11   5     2407.65     2380.26     50.01 o 
   5  11   5     1212.17     1156.86     48.64 o 
   6  11   5     1978.19     2051.00     89.88 o 
   7  11   5      926.69      868.81     48.00 o 
   8  11   5      137.12      132.54     55.32 o 
  -9  12   5      326.60      345.35     68.29 o 
  -8  12   5       44.99       30.92     34.11 o 
  -7  12   5        1.63        0.00     29.34 o 
  -6  12   5      520.27      510.83     31.88 o 
  -5  12   5      973.86     1017.67     39.53 o 
  -4  12   5      552.08      571.74     30.97 o 
  -3  12   5     2051.41     2084.91     43.24 o 
  -2  12   5        2.90       18.66     14.62 o 
  -1  12   5      629.32      566.56     28.09 o 
   0  12   5     1587.20     1552.74     39.30 o 
   1  12   5      125.20       98.72     17.27 o 
   2  12   5     3025.61     2852.02     75.04 o 
   3  12   5      566.77      577.21     53.30 o 
   4  12   5      183.13      178.10     31.62 o 
   5  12   5      214.77      186.44     35.02 o 
   6  12   5      130.13      148.03     33.24 o 
   7  12   5       97.93      170.83     64.70 o 
   8  12   5      343.78      448.51     50.40 o 
  -9  13   5       19.96        0.00     39.15 o 
  -8  13   5      810.47      831.24     54.00 o 
  -7  13   5      310.79      399.95     46.94 o 
  -6  13   5      407.18      433.50     32.80 o 
  -5  13   5     1698.46     1720.20     51.06 o 
  -4  13   5      178.51      172.11     29.61 o 
  -3  13   5     2053.15     2056.23     44.67 o 
  -2  13   5        8.27        0.00     14.85 o 
  -1  13   5      381.63      395.18     24.23 o 
   0  13   5       36.48       13.56     16.49 o 
   1  13   5       15.42        0.00     25.32 o 
   2  13   5      132.91      143.95     45.88 o 
   3  13   5      231.36      265.03     34.92 o 
   4  13   5       20.91       58.35     28.26 o 
   5  13   5      701.83      646.25     42.50 o 
   6  13   5        0.02        0.00     29.02 o 
   7  13   5      732.33      663.68     47.34 o 
  -8  14   5       88.57       64.08     39.63 o 
  -7  14   5      993.24      966.85     55.95 o 
  -6  14   5       57.80       69.89     26.93 o 
  -5  14   5     1513.61     1524.38     49.92 o 
  -4  14   5       36.97       30.39     23.34 o 
  -3  14   5      302.26      299.08     26.55 o 
  -2  14   5      259.58      247.05     25.53 o 
  -1  14   5       94.12       80.91     20.02 o 
   0  14   5      991.13      925.74     37.82 o 
   1  14   5       38.83       53.73     24.13 o 
   2  14   5     2837.63     2767.85    192.74 o 
   3  14   5       46.63        0.00     27.96 o 
   4  14   5     1094.00     1091.36     52.06 o 
   5  14   5       69.82       31.94     30.20 o 
   6  14   5       70.70       42.39     34.71 o 
  -7  15   5      242.89      266.81     46.47 o 
  -6  15   5      332.99      377.45     48.34 o 
  -5  15   5        0.18        0.00     23.91 o 
  -4  15   5       25.82        5.62     24.30 o 
  -3  15   5      569.09      539.31     29.75 o 
  -2  15   5     1330.03     1222.37     43.48 o 
  -1  15   5      105.93       97.03     21.57 o 
   0  15   5     1246.64     1219.71     44.85 o 
   1  15   5      124.45      136.25     28.42 o 
   2  15   5       72.32       59.50     29.81 o 
   3  15   5      126.52      114.92     34.39 o 
   4  15   5      984.69      916.20     64.99 o 
   5  15   5       20.84        0.00     31.79 o 
   6  15   5      324.63      352.17     47.44 o 
  -6  16   5      362.14      460.14     53.37 o 
  -5  16   5       50.53       39.76     28.56 o 
  -4  16   5     1505.27     1585.54     53.43 o 
  -3  16   5        1.15        0.00     21.10 o 
  -2  16   5      996.42      993.61     37.13 o 
  -1  16   5      351.66      388.05     35.28 o 
   0  16   5        5.00        0.55     23.75 o 
   1  16   5      339.69      403.85     43.60 o 
   2  16   5      449.92      436.42     42.55 o 
   3  16   5       11.64       23.73     32.77 o 
   4  16   5       31.10       17.67     33.57 o 
   5  16   5      117.43      148.84     40.21 o 
  -5  17   5       79.24       49.17     42.06 o 
  -4  17   5      353.71      414.50     54.37 o 
  -3  17   5        3.86        0.00     23.13 o 
  -2  17   5       63.61       91.23     30.56 o 
  -1  17   5       58.96       25.71     27.93 o 
   0  17   5      138.24      158.68     31.82 o 
   1  17   5      511.34      460.03     43.97 o 
   2  17   5       20.65       10.03     34.58 o 
   3  17   5      614.55      658.64     51.03 o 
  -3  18   5       22.93       15.95     27.20 o 
  -2  18   5       88.70      100.68     28.81 o 
  -1  18   5       65.19       41.80     31.28 o 
   0  18   5        5.66        3.98     30.07 o 
   1  18   5       26.51       33.31     38.13 o 
 -11   0   6      699.53      652.95     63.12 o 
 -10   0   6     3354.70     3037.14    114.70 o 
  -9   0   6     3372.11     3156.64    112.60 o 
  -8   0   6      546.10      667.19     55.17 o 
  -7   0   6     6167.61     6191.53    177.97 o 
  -6   0   6    19943.71    20114.45    605.87 o 
  -5   0   6    24631.19    25056.19    304.37 o 
  -4   0   6    29097.91    29609.99    362.07 o 
  -3   0   6    14367.56    15048.66    196.20 o 
  -2   0   6     8199.69     8916.68    233.37 o 
  -1   0   6       64.94       52.37     11.54 o 
   0   0   6     7085.27     7376.38     79.42 o 
   1   0   6    20467.72    20733.68    199.84 o 
   2   0   6       41.90       52.30     13.64 o 
   3   0   6     5953.09     6230.40     97.75 o 
   4   0   6     4806.97     4822.96    115.60 o 
   5   0   6     1180.22     1131.23     54.87 o 
   6   0   6     5301.10     5028.82    131.79 o 
   7   0   6     3749.61     3660.85    114.55 o 
   8   0   6      502.65      405.41     49.18 o 
   9   0   6        9.78        0.00     37.33 o 
  10   0   6       50.45        0.00     47.08 o 
 -11   1   6       12.98       10.27     29.06 o 
 -10   1   6     2779.55     3030.32     87.11 o 
  -9   1   6        7.52        0.00     23.00 o 
  -8   1   6     8098.43     7914.02    137.33 o 
  -7   1   6      165.92      137.02     15.85 o 
  -6   1   6     4627.52     4603.66     55.80 o 
  -5   1   6        0.14        0.00     10.78 o 
  -4   1   6     4156.85     4127.28     46.47 o 
  -3   1   6    14702.55    14886.46    137.61 o 
  -2   1   6    15730.48    16230.10    143.87 o 
  -1   1   6    20357.60    21028.03    280.14 o 
   0   1   6      449.84      479.24     10.03 o 
   1   1   6     4940.33     5094.98     42.59 o 
   2   1   6     7704.37     8015.84     76.67 o 
   3   1   6     4937.50     5117.82     54.45 o 
   4   1   6     2285.27     2172.39     50.20 o 
   5   1   6     3673.76     3646.55     84.79 o 
   6   1   6      444.29      514.53     32.66 o 
   7   1   6      436.06      379.93     32.25 o 
   8   1   6      655.16      626.88     38.84 o 
   9   1   6     1936.50     1902.29     65.13 o 
  10   1   6       74.37       34.48     34.03 o 
 -11   2   6      295.12      351.89     60.57 o 
 -10   2   6       10.67       12.88     26.38 o 
  -9   2   6     3260.85     3269.46    133.29 o 
  -8   2   6      526.47      485.45     28.11 o 
  -7   2   6     3290.02     3156.41     46.41 o 
  -6   2   6      505.27      465.47     18.63 o 
  -5   2   6      153.21      127.91     16.25 o 
  -4   2   6     2662.93     2786.05     38.33 o 
  -3   2   6      389.83      368.52     16.88 o 
  -2   2   6     9713.87     9874.27     94.89 o 
  -1   2   6     1444.94     1430.17     53.73 o 
   0   2   6    10157.82    10668.17     85.88 o 
   1   2   6     2006.89     2020.84     24.82 o 
   2   2   6      481.74      505.23     12.90 o 
   3   2   6      790.73      754.67     22.09 o 
   4   2   6      218.09      239.18     22.73 o 
   5   2   6       19.03       39.59     18.79 o 
   6   2   6        0.54        0.00     19.31 o 
   7   2   6      971.91      927.20     63.50 o 
   8   2   6      255.77      242.62     33.18 o 
   9   2   6      436.90      415.96     43.39 o 
  10   2   6      456.30      500.65     46.43 o 
 -12   3   6      474.49      571.54     67.92 o 
 -11   3   6     1191.61     1130.03     77.66 o 
 -10   3   6     3231.18     3328.85    104.65 o 
  -9   3   6      367.37      337.36     32.98 o 
  -8   3   6     7794.96     7773.40    168.05 o 
  -7   3   6     1426.76     1426.50     30.89 o 
  -6   3   6     9203.35     9347.77    150.73 o 
  -5   3   6    14015.52    14634.25    135.45 o 
  -4   3   6     3183.65     3176.45     44.86 o 
  -3   3   6    24775.47    25260.26    193.44 o 
  -2   3   6      451.97      465.04     13.89 o 
  -1   3   6     4102.82     4309.30     41.97 o 
   0   3   6      177.22      219.24     20.03 o 
   1   3   6      675.35      712.73     17.97 o 
   2   3   6      620.49      659.78     27.25 o 
   3   3   6        1.20       16.01     23.84 o 
   4   3   6      449.60      544.75     67.99 o 
   5   3   6     1211.24     1209.26     48.08 o 
   6   3   6      711.19      622.59     35.95 o 
   7   3   6     1899.28     1791.11    183.66 o 
   8   3   6        2.39        0.00     24.81 o 
   9   3   6     1151.62     1064.39     84.26 o 
  10   3   6      443.08      436.82     48.15 o 
 -12   4   6      691.62      753.70     72.42 o 
 -11   4   6      260.84      392.82     64.02 o 
 -10   4   6      995.27      918.18     48.40 o 
  -9   4   6     1879.29     1935.65     62.23 o 
  -8   4   6      253.15      276.84     47.97 o 
  -7   4   6     2756.51     2768.73     44.48 o 
  -6   4   6     7574.25     7552.63    127.38 o 
  -5   4   6     6049.31     6146.60     82.69 o 
  -4   4   6    10356.62    10337.81    105.72 o 
  -3   4   6      351.24      361.28     15.12 o 
  -2   4   6     1402.37     1518.95     20.61 o 
  -1   4   6     4403.59     4427.28     43.62 o 
   0   4   6     1943.13     2138.12     37.20 o 
   1   4   6     7872.91     7854.25     76.75 o 
   2   4   6      845.88      738.41     25.83 o 
   3   4   6      486.40      481.03     34.71 o 
   4   4   6        7.16       74.22     25.64 o 
   5   4   6     1490.34     1531.47     37.61 o 
   6   4   6      596.40      562.76     36.36 o 
   7   4   6     1499.30     1500.18     57.42 o 
   8   4   6      327.99      311.22     39.04 o 
   9   4   6       38.75       38.59     31.03 o 
  10   4   6      193.03      217.24     42.00 o 
 -11   5   6      370.87      429.25     66.87 o 
 -10   5   6       19.72       43.03     42.43 o 
  -9   5   6       74.84      117.45     29.30 o 
  -8   5   6      118.52       71.05     20.55 o 
  -7   5   6      885.82      945.71     33.49 o 
  -6   5   6      590.69      621.95     27.55 o 
  -5   5   6     2030.01     1992.84     42.03 o 
  -4   5   6     9647.88     9558.46    100.78 o 
  -3   5   6       42.69       38.83      9.51 o 
  -2   5   6    13233.58    13315.25     99.17 o 
  -1   5   6      988.49      978.96     17.86 o 
   0   5   6      312.09      353.23     16.54 o 
   1   5   6      128.22       97.94     23.17 o 
   2   5   6     2513.00     2555.44     42.23 o 
   3   5   6     7449.67     7263.07     88.40 o 
   4   5   6      952.81      900.66     34.38 o 
   5   5   6     8065.48     7931.42    351.59 o 
   6   5   6       34.60       36.14     24.17 o 
   7   5   6      342.63      376.00     39.62 o 
   8   5   6       27.91       45.49     30.80 o 
   9   5   6      172.19      183.32     39.18 o 
  10   5   6      181.88      230.18     59.82 o 
 -11   6   6     1077.94     1206.94     85.61 o 
 -10   6   6        5.66        0.00     42.58 o 
  -9   6   6     7917.02     7936.19    391.17 o 
  -8   6   6      566.71      598.47     39.64 o 
  -7   6   6    10427.38    10335.69    230.25 o 
  -6   6   6      235.56      216.87     46.91 o 
  -5   6   6     1902.74     1966.89     43.18 o 
  -4   6   6     4897.37     5005.83     64.86 o 
  -3   6   6     2334.79     2272.74     38.72 o 
  -2   6   6    21254.48    21227.92    174.14 o 
  -1   6   6       72.65       57.79      8.03 o 
   0   6   6    25277.70    25760.12    210.57 o 
   1   6   6     3856.04     3883.95     61.63 o 
   2   6   6     1199.12     1203.06     29.13 o 
   3   6   6     3351.52     3346.12     52.94 o 
   4   6   6     1658.33     1633.55     53.88 o 
   5   6   6        9.33        9.70     18.82 o 
   6   6   6        5.11        0.00     19.02 o 
   7   6   6     2230.71     2407.07     72.30 o 
   8   6   6     1240.03     1350.84     58.73 o 
   9   6   6      787.66      732.16     51.04 o 
 -11   7   6     1235.14     1307.24     89.06 o 
 -10   7   6      249.28      319.05     60.57 o 
  -9   7   6      115.01       69.49     29.75 o 
  -8   7   6      731.68      758.08     34.75 o 
  -7   7   6     3808.47     4012.45     99.02 o 
  -6   7   6     3056.13     3146.30     59.56 o 
  -5   7   6    16447.33    16663.70    187.27 o 
  -4   7   6     5508.41     5436.69     72.97 o 
  -3   7   6     4841.58     5027.05     56.17 o 
  -2   7   6        6.91       13.69      9.52 o 
  -1   7   6     2532.51     2456.61     35.00 o 
   0   7   6     7309.80     7197.44     65.77 o 
   1   7   6     2290.83     2296.73     35.55 o 
   2   7   6     9847.00     9384.54    109.11 o 
   3   7   6       18.22        7.37     11.56 o 
   4   7   6       14.97       14.15     13.20 o 
   5   7   6     2081.56     2064.30     75.71 o 
   6   7   6     3603.01     3562.43    187.94 o 
   7   7   6      603.02      554.14     58.02 o 
   8   7   6     1157.87     1287.09     60.27 o 
   9   7   6       57.60       90.49     38.87 o 
 -11   8   6       10.11        0.00     51.13 o 
 -10   8   6      100.81      173.32     55.32 o 
  -9   8   6      263.87      267.63     55.02 o 
  -8   8   6        0.41        0.00     20.25 o 
  -7   8   6      105.05      113.91     22.44 o 
  -6   8   6      100.18      115.81     21.10 o 
  -5   8   6     2345.67     2407.24     51.77 o 
  -4   8   6       21.59       15.78     15.61 o 
  -3   8   6    12343.08    12370.60    139.19 o 
  -2   8   6       32.22       14.57     10.48 o 
  -1   8   6     8302.27     8500.71     80.94 o 
   0   8   6      160.24      176.65     20.01 o 
   1   8   6       22.21       14.73     10.17 o 
   2   8   6     6588.92     6325.85     83.14 o 
   3   8   6     1208.14     1198.09     34.10 o 
   4   8   6     7872.03     7609.42    138.92 o 
   5   8   6     1059.25     1047.06     33.97 o 
   6   8   6     1436.43     1440.05     67.32 o 
   7   8   6       88.13        6.90     41.68 o 
   8   8   6       17.77        3.03     36.21 o 
   9   8   6      124.08      155.19     44.44 o 
 -10   9   6      768.73      845.46     76.76 o 
  -9   9   6       17.74       38.53     43.33 o 
  -8   9   6     2226.70     2467.10    103.58 o 
  -7   9   6      133.94      109.30     23.13 o 
  -6   9   6     3781.44     3817.36    137.90 o 
  -5   9   6      214.46      227.00     25.00 o 
  -4   9   6     1244.29     1190.03     37.34 o 
  -3   9   6     1855.07     1798.68     33.06 o 
  -2   9   6      311.23      286.88     16.70 o 
  -1   9   6     5499.97     5536.09     61.12 o 
   0   9   6      559.72      519.32     19.24 o 
   1   9   6     5030.00     5026.38     88.62 o 
   2   9   6      784.29      785.41     27.59 o 
   3   9   6     1108.86     1067.27     41.98 o 
   4   9   6       65.66       72.39     18.38 o 
   5   9   6      694.58      667.62     29.28 o 
   6   9   6      542.33      540.17     29.30 o 
   7   9   6      616.06      650.25     62.82 o 
   8   9   6      386.51      464.93     70.17 o 
   9   9   6      411.60      629.64     98.88 o 
 -10  10   6       82.02      130.59     55.02 o 
  -9  10   6     1258.41     1235.88     83.21 o 
  -8  10   6        4.20        3.07     22.30 o 
  -7  10   6     1924.65     2053.23     53.93 o 
  -6  10   6      609.20      659.02     32.93 o 
  -5  10   6      763.07      738.93     33.21 o 
  -4  10   6     2653.72     2593.23     55.45 o 
  -3  10   6     1139.71     1105.18     32.59 o 
  -2  10   6     1921.72     1834.80     33.97 o 
  -1  10   6      980.44      946.03     24.92 o 
   0  10   6      564.13      531.06     20.73 o 
   1  10   6       77.91       98.50     25.02 o 
   2  10   6      313.42      293.46     20.97 o 
   3  10   6      184.99      173.56     23.09 o 
   4  10   6     1003.05      963.99     32.73 o 
   5  10   6      246.56      234.32     32.98 o 
   6  10   6       60.55       78.27     21.69 o 
   7  10   6        5.76        0.00     21.98 o 
   8  10   6      379.66      506.02     75.42 o 
  -9  11   6        6.98        0.00     45.28 o 
  -8  11   6       57.00       81.71     35.00 o 
  -7  11   6      865.71      825.89     38.36 o 
  -6  11   6        0.13        0.10     21.31 o 
  -5  11   6     2394.58     2414.03     75.98 o 
  -4  11   6       35.99       44.36     23.35 o 
  -3  11   6       69.98       78.69     15.59 o 
  -2  11   6     1571.92     1503.76     32.65 o 
  -1  11   6     3341.24     3330.04     47.80 o 
   0  11   6     5166.82     5142.69     74.30 o 
   1  11   6     4347.95     4489.13     94.09 o 
   2  11   6     3614.42     3519.21    114.67 o 
   3  11   6     1649.04     1641.35     41.51 o 
   4  11   6       73.72       69.49     19.17 o 
   5  11   6       62.52       66.99     28.33 o 
   6  11   6     1877.00     1795.97    110.27 o 
   7  11   6       24.91       44.55     32.17 o 
   8  11   6     1194.29     1193.60     86.36 o 
  -9  12   6       55.71       22.94     50.53 o 
  -8  12   6       21.59        9.55     36.12 o 
  -7  12   6      117.29      125.16     27.70 o 
  -6  12   6     1078.90     1155.12     43.57 o 
  -5  12   6     3569.60     3580.67     80.55 o 
  -4  12   6      532.70      536.07     33.69 o 
  -3  12   6     8165.70     7968.85    104.23 o 
  -2  12   6       17.46       14.70     14.63 o 
  -1  12   6     2157.89     2291.95     40.54 o 
   0  12   6       27.88       12.02     14.05 o 
   1  12   6      220.18      184.01     41.00 o 
   2  12   6     3564.61     3619.77     77.58 o 
   3  12   6      810.69      786.61     42.19 o 
   4  12   6     5520.97     5302.93    345.66 o 
   5  12   6      152.71      163.58     32.80 o 
   6  12   6     1474.28     1454.07     59.31 o 
   7  12   6        4.35        0.00     33.37 o 
  -8  13   6     1439.34     1689.23    142.58 o 
  -7  13   6       57.38       52.20     27.03 o 
  -6  13   6      360.55      382.95     35.12 o 
  -5  13   6        0.15        8.57     22.74 o 
  -4  13   6      424.20      436.81     32.27 o 
  -3  13   6     1478.34     1406.67     38.57 o 
  -2  13   6      843.54      875.46     28.85 o 
  -1  13   6     2729.66     2699.42     45.87 o 
   0  13   6       13.62        4.30     19.76 o 
   1  13   6      674.15      690.36     66.34 o 
   2  13   6      571.05      549.27     39.33 o 
   3  13   6      215.97      214.97     34.07 o 
   4  13   6      273.32      357.06     39.83 o 
   5  13   6      229.42      250.00     37.34 o 
   6  13   6       88.32       89.58     49.33 o 
   7  13   6       26.30        2.95     35.02 o 
  -8  14   6      120.40      181.70     44.54 o 
  -7  14   6       75.91       62.12     39.91 o 
  -6  14   6      872.65      977.71     43.45 o 
  -5  14   6        8.27        4.03     24.44 o 
  -4  14   6      676.80      651.53     36.55 o 
  -3  14   6      305.04      306.16     27.26 o 
  -2  14   6      517.45      526.56     29.14 o 
  -1  14   6     1316.22     1264.60     38.19 o 
   0  14   6     3391.03     3607.58     93.55 o 
   1  14   6     2063.97     2236.66     95.96 o 
   2  14   6     1900.54     2045.27    145.88 o 
   3  14   6      306.26      383.45     59.90 o 
   4  14   6      294.33      337.05     54.65 o 
   5  14   6      629.42      613.74     57.20 o 
   6  14   6        1.22       14.88     35.62 o 
  -7  15   6        0.00        0.00     39.59 o 
  -6  15   6      194.99      199.17     33.51 o 
  -5  15   6        4.49       11.21     27.00 o 
  -4  15   6     1314.76     1379.31     50.12 o 
  -3  15   6       55.03       23.81     21.61 o 
  -2  15   6     2048.76     2099.27     49.68 o 
  -1  15   6      240.89      229.80     29.57 o 
   0  15   6      772.13      768.53     42.62 o 
   1  15   6      871.63      920.27     57.95 o 
   2  15   6        7.13       21.01     29.39 o 
   3  15   6     1974.42     1985.11    225.50 o 
   4  15   6      216.01      271.78     50.00 o 
   5  15   6     1060.48     1085.74     57.65 o 
  -6  16   6       61.40       28.56     41.10 o 
  -5  16   6      153.77      146.93     33.26 o 
  -4  16   6       30.45       23.29     27.75 o 
  -3  16   6       88.16       56.95     23.98 o 
  -2  16   6       49.97       38.47     23.22 o 
  -1  16   6        0.16        0.00     23.04 o 
   0  16   6       23.67        0.78     25.32 o 
   1  16   6        0.44        0.00     30.06 o 
   2  16   6       86.94       70.43     34.37 o 
   3  16   6        0.03       24.56     47.90 o 
   4  16   6      162.96      146.63     40.73 o 
  -4  17   6      497.77      488.79     41.63 o 
  -3  17   6       98.54       62.15     25.72 o 
  -2  17   6      830.72      811.76     37.31 o 
  -1  17   6        3.17        4.69     35.91 o 
   0  17   6      183.14      175.14     33.48 o 
   1  17   6      220.70      264.36     42.64 o 
   2  17   6        1.26        0.00     34.92 o 
 -12   1   7      167.21      114.10     51.73 o 
 -11   1   7        1.61        0.00     30.16 o 
 -10   1   7      349.76      371.30     40.64 o 
  -9   1   7      964.55      979.44     48.29 o 
  -8   1   7      984.21      957.59     45.59 o 
  -7   1   7       63.02       25.82     20.96 o 
  -6   1   7     2945.86     3053.50     72.36 o 
  -5   1   7     2299.86     2246.89     57.67 o 
  -4   1   7     4054.36     4093.83     57.13 o 
  -3   1   7     2534.71     2552.57     46.96 o 
  -2   1   7     3938.95     4035.66     50.48 o 
  -1   1   7      120.62      136.25     11.39 o 
   0   1   7     8619.64     9102.12     89.88 o 
   1   1   7    12739.31    13481.16    104.96 o 
   2   1   7     3760.74     3834.27     40.23 o 
   3   1   7    19086.23    19101.28    293.57 o 
   4   1   7      809.99      790.68     64.17 o 
   5   1   7     6454.37     6545.06    161.03 o 
   6   1   7      730.92      658.45     37.42 o 
   7   1   7      529.75      543.67     52.10 o 
   8   1   7     2107.13     2197.04     68.19 o 
   9   1   7       16.67       19.63     35.16 o 
  10   1   7     1249.41     1382.65     62.76 o 
 -12   2   7        0.10        1.35     52.33 o 
 -11   2   7     1333.12     1206.21     56.61 o 
 -10   2   7       71.50       79.74     30.32 o 
  -9   2   7      750.97      627.69     41.24 o 
  -8   2   7       55.06       54.99     30.21 o 
  -7   2   7     2253.41     2163.78     61.71 o 
  -6   2   7       32.12       69.56     21.65 o 
  -5   2   7      650.19      598.78     40.86 o 
  -4   2   7      334.00      348.00     22.94 o 
  -3   2   7     6282.02     6460.82     86.58 o 
  -2   2   7     2382.43     2324.28     36.01 o 
  -1   2   7    40190.18    40443.76    330.32 o 
   0   2   7      138.38      169.65     10.06 o 
   1   2   7    21676.21    22513.19    201.60 o 
   2   2   7      761.25      765.15     16.42 o 
   3   2   7      271.00      251.03     22.98 o 
   4   2   7    10477.94    10156.19    515.39 o 
   5   2   7     7278.92     7114.91    135.99 o 
   6   2   7    11938.67    12342.04    617.11 o 
   7   2   7     2399.53     2303.01    147.76 o 
   8   2   7     2925.18     3047.94    137.04 o 
   9   2   7      287.45      411.66     64.77 o 
  10   2   7        7.88        0.00     35.80 o 
 -11   3   7      183.94      229.87     39.54 o 
 -10   3   7      199.14      174.87     34.14 o 
  -9   3   7     2147.78     2102.64     67.02 o 
  -8   3   7       15.54       25.16     22.47 o 
  -7   3   7     1215.86     1063.18     44.83 o 
  -6   3   7     1607.62     1646.67     52.26 o 
  -5   3   7     4483.62     4335.88    132.84 o 
  -4   3   7      138.57      166.43     16.17 o 
  -3   3   7    16659.61    17185.03    138.90 o 
  -2   3   7     6522.06     6444.51     70.35 o 
  -1   3   7     1829.97     1879.12     38.53 o 
   0   3   7     2939.54     2992.51     33.72 o 
   1   3   7     8922.21     8962.78     76.57 o 
   2   3   7     2010.42     2012.00     30.17 o 
   3   3   7     7525.72     7634.56     79.43 o 
   4   3   7     6427.61     6640.75    130.11 o 
   5   3   7       14.20        0.00     19.82 o 
   6   3   7      329.67      348.64     35.48 o 
   7   3   7      909.33      854.11     81.56 o 
   8   3   7      626.72      620.60     42.61 o 
   9   3   7      173.76      177.85     37.14 o 
 -11   4   7       36.17       26.24     45.58 o 
 -10   4   7      323.07      402.62     37.33 o 
  -9   4   7      652.28      634.47     40.62 o 
  -8   4   7      834.49      890.33     43.62 o 
  -7   4   7     4086.44     3998.56    102.33 o 
  -6   4   7       50.22      108.61     46.18 o 
  -5   4   7     9473.86     9552.68    151.12 o 
  -4   4   7     2471.38     2484.49    105.20 o 
  -3   4   7      979.80     1039.09     26.56 o 
  -2   4   7     3116.39     3145.15     37.86 o 
  -1   4   7      117.25      131.57     12.72 o 
   0   4   7     7391.53     7429.84     66.33 o 
   1   4   7      519.95      535.47     14.83 o 
   2   4   7    21951.88    21636.44    215.58 o 
   3   4   7     3380.17     3477.16     53.88 o 
   4   4   7     8556.01     8655.82    218.05 o 
   5   4   7     1351.52     1367.03     48.28 o 
   6   4   7      780.65      772.76     41.13 o 
   7   4   7      615.87      666.73     50.53 o 
   8   4   7        5.35        0.00     28.59 o 
   9   4   7     2082.82     2411.14    150.23 o 
 -11   5   7        1.34        0.00     45.73 o 
 -10   5   7     1073.77      996.54     53.68 o 
  -9   5   7        5.79        3.58     27.37 o 
  -8   5   7        3.21        0.00     22.26 o 
  -7   5   7      331.67      312.66     34.46 o 
  -6   5   7      964.17      937.25     41.79 o 
  -5   5   7       96.50       57.56     24.81 o 
  -4   5   7     1084.16     1109.76     28.88 o 
  -3   5   7      344.44      350.45     17.62 o 
  -2   5   7    17064.58    17453.07    154.35 o 
  -1   5   7        1.41       24.48     15.49 o 
   0   5   7    26555.67    27019.75    202.68 o 
   1   5   7      690.88      709.71     16.89 o 
   2   5   7     3641.63     3727.26     55.64 o 
   3   5   7     4991.46     4907.67     68.51 o 
   4   5   7      819.57      768.78     27.00 o 
   5   5   7     8948.13     9085.78    170.54 o 
   6   5   7     2830.57     2832.41     84.04 o 
   7   5   7     3274.11     3676.94     90.11 o 
   8   5   7     1006.08     1087.36     54.10 o 
   9   5   7      291.08      381.38     47.97 o 
 -11   6   7        0.65       18.74     49.93 o 
 -10   6   7      368.98      394.93     42.36 o 
  -9   6   7      110.16       85.92     29.50 o 
  -8   6   7      585.18      591.95     58.32 o 
  -7   6   7     1347.17     1248.34     50.32 o 
  -6   6   7       55.07       52.44     21.84 o 
  -5   6   7      882.80      853.44     40.37 o 
  -4   6   7     1896.82     1866.30     38.04 o 
  -3   6   7        0.19       17.60     10.58 o 
  -2   6   7     3815.22     3764.96     39.71 o 
  -1   6   7      513.12      570.36     27.98 o 
   0   6   7      158.69      188.51     15.16 o 
   1   6   7     1273.85     1277.90     32.13 o 
   2   6   7     1842.68     1821.90     37.43 o 
   3   6   7      996.74      978.34     29.19 o 
   4   6   7     2640.03     2581.87     59.75 o 
   5   6   7       20.02       26.37     20.97 o 
   6   6   7      230.46      311.98     36.57 o 
   7   6   7      271.99      317.39     40.86 o 
   8   6   7       22.96        0.00     32.86 o 
   9   6   7      201.63      248.64     50.38 o 
 -11   7   7      359.83      442.30     71.97 o 
 -10   7   7      489.56      471.98     62.22 o 
  -9   7   7      442.79      375.70     37.21 o 
  -8   7   7     1014.21      933.91     46.86 o 
  -7   7   7       63.87       33.58     24.69 o 
  -6   7   7     1736.81     1722.05     56.88 o 
  -5   7   7      674.28      674.54     30.46 o 
  -4   7   7     3650.28     3638.56     55.93 o 
  -3   7   7     3201.73     3118.62     49.76 o 
  -2   7   7     7058.95     6946.04     70.06 o 
  -1   7   7     3259.69     3333.82     42.36 o 
   0   7   7     3340.49     3339.90     39.39 o 
   1   7   7     1317.76     1269.91     25.43 o 
   2   7   7        1.60        8.82     12.46 o 
   3   7   7      933.53      920.72     29.36 o 
   4   7   7      631.82      664.64     27.93 o 
   5   7   7     1850.80     1933.83     44.71 o 
   6   7   7      781.57      848.01     62.67 o 
   7   7   7     1093.68     1224.61     57.83 o 
   8   7   7      125.49      201.02     42.28 o 
   9   7   7      256.87      274.49     49.50 o 
 -10   8   7      275.23      215.75     62.07 o 
  -9   8   7      156.74      158.13     35.25 o 
  -8   8   7      718.30      709.55     44.20 o 
  -7   8   7     1190.12     1196.77     51.55 o 
  -6   8   7      119.34       94.17     32.68 o 
  -5   8   7     3498.72     3550.57     67.69 o 
  -4   8   7     2489.01     2474.20     50.03 o 
  -3   8   7      199.57      255.06     17.53 o 
  -2   8   7     2025.65     2008.66     36.32 o 
  -1   8   7      595.41      589.24     19.63 o 
   0   8   7     4314.31     4286.21     56.14 o 
   1   8   7     1632.67     1612.82     37.25 o 
   2   8   7    14365.80    14255.75    174.07 o 
   3   8   7     3067.31     3078.97     54.74 o 
   4   8   7     5631.97     5706.88     83.64 o 
   5   8   7      390.44      398.99     25.87 o 
   6   8   7      936.74     1027.00     36.83 o 
   7   8   7      845.71     1068.40     74.82 o 
   8   8   7       30.45       18.22     38.71 o 
 -10   9   7       80.16       23.69     50.08 o 
  -9   9   7        0.97       10.52     30.82 o 
  -8   9   7     1353.11     1337.56     56.35 o 
  -7   9   7       86.60      130.14     28.86 o 
  -6   9   7     5546.97     5575.68    140.56 o 
  -5   9   7       19.36        4.90     19.06 o 
  -4   9   7     1285.44     1265.42     35.16 o 
  -3   9   7        6.92       11.83     12.38 o 
  -2   9   7     2935.44     2912.34     42.62 o 
  -1   9   7     1529.79     1407.02     29.06 o 
   0   9   7    10123.51    10074.58    105.10 o 
   1   9   7     1844.57     1821.64     41.45 o 
   2   9   7     1570.83     1546.62     38.23 o 
   3   9   7      101.54       67.74     16.71 o 
   4   9   7      656.09      624.44     28.85 o 
   5   9   7     1767.31     1758.55     44.94 o 
   6   9   7     1022.89     1056.66     38.39 o 
   7   9   7     1209.26     1380.89     54.03 o 
   8   9   7        7.86       25.53     43.25 o 
 -10  10   7      942.50     1097.04     87.56 o 
  -9  10   7      814.43      823.42     74.37 o 
  -8  10   7     1137.10     1036.06     53.04 o 
  -7  10   7      401.16      353.06     38.39 o 
  -6  10   7      289.21      353.85     38.63 o 
  -5  10   7      866.50      801.01     35.68 o 
  -4  10   7     4306.87     4453.64     68.47 o 
  -3  10   7     3299.51     3170.87     47.28 o 
  -2  10   7     6598.32     6754.06     74.36 o 
  -1  10   7     4359.59     4496.50     56.58 o 
   0  10   7      264.71      265.38     24.93 o 
   1  10   7      409.31      481.67     27.29 o 
   2  10   7      265.41      263.98     26.55 o 
   3  10   7      736.84      746.51     35.25 o 
   4  10   7       30.46        6.86     17.52 o 
   5  10   7     1439.91     1590.59     44.42 o 
   6  10   7     1204.95     1186.16     41.18 o 
   7  10   7       48.64       62.25     30.33 o 
   8  10   7     1044.39     1162.85     55.84 o 
  -9  11   7       73.11      101.05     52.03 o 
  -8  11   7      463.11      464.64     41.96 o 
  -7  11   7      122.61      184.10     34.83 o 
  -6  11   7     2087.44     2219.02     71.08 o 
  -5  11   7      140.93      153.22     26.18 o 
  -4  11   7     2072.15     2049.19     52.38 o 
  -3  11   7      726.96      726.62     29.86 o 
  -2  11   7      300.22      301.44     20.61 o 
  -1  11   7      213.79      214.40     18.49 o 
   0  11   7       45.78       34.11     16.72 o 
   1  11   7     4730.96     4607.36    116.34 o 
   2  11   7      438.40      389.56     25.39 o 
   3  11   7     4249.61     4166.06     71.29 o 
   4  11   7      854.41      879.04     34.06 o 
   5  11   7      929.88      997.80     46.86 o 
   6  11   7       12.04        2.30     21.84 o 
   7  11   7       34.13       42.88     49.33 o 
  -9  12   7       37.99       80.66     52.33 o 
  -8  12   7       25.63        0.00     30.89 o 
  -7  12   7      709.95      867.89     72.94 o 
  -6  12   7      175.46      237.04     36.92 o 
  -5  12   7      830.02      897.81     40.04 o 
  -4  12   7      180.29      167.92     27.00 o 
  -3  12   7      149.02       93.46     20.81 o 
  -2  12   7      361.97      330.63     22.01 o 
  -1  12   7     1459.53     1486.88     35.30 o 
   0  12   7       79.24       53.95     20.10 o 
   1  12   7     1428.22     1490.98     69.53 o 
   2  12   7       73.72       37.81     19.62 o 
   3  12   7      106.77       71.11     21.42 o 
   4  12   7      345.42      364.89     36.75 o 
   5  12   7       76.46       97.02     32.54 o 
   6  12   7      366.29      435.70     42.93 o 
   7  12   7      116.52      168.37     59.97 o 
  -8  13   7     1331.78     1359.27     92.51 o 
  -7  13   7       36.28       36.34     32.96 o 
  -6  13   7     2083.36     1946.65     69.22 o 
  -5  13   7      263.97      372.18     45.12 o 
  -4  13   7     1842.49     1760.49     52.39 o 
  -3  13   7     1375.30     1507.62     41.92 o 
  -2  13   7      250.03      275.91     23.05 o 
  -1  13   7     2263.46     2318.40     43.29 o 
   0  13   7      175.94      172.86     28.02 o 
   1  13   7     1168.72     1123.97     49.03 o 
   2  13   7      139.81      183.07     47.68 o 
   3  13   7      350.81      382.81     40.84 o 
   4  13   7       22.68       40.31     29.89 o 
   5  13   7        9.04        0.00     29.39 o 
   6  13   7        0.48        0.00     33.26 o 
  -7  14   7      114.15       90.80     35.71 o 
  -6  14   7       24.75       15.75     30.83 o 
  -5  14   7      159.80      189.16     31.00 o 
  -4  14   7      654.79      675.79     37.85 o 
  -3  14   7     1109.79     1038.33     42.84 o 
  -2  14   7     1136.41     1155.59     37.81 o 
  -1  14   7     1394.09     1322.09     79.20 o 
   0  14   7      125.89      145.10     31.17 o 
   1  14   7      173.41      184.85     31.91 o 
   2  14   7       30.11       50.36     44.08 o 
   3  14   7       77.49       52.40     30.68 o 
   4  14   7      421.89      450.68     45.36 o 
   5  14   7      234.63      250.52     42.22 o 
  -6  15   7        1.66        0.00     32.07 o 
  -5  15   7      400.70      440.55     38.52 o 
  -4  15   7       12.96       19.81     26.76 o 
  -3  15   7     1248.44     1293.58     48.81 o 
  -2  15   7      196.71      202.82     32.08 o 
  -1  15   7      189.64      251.92     75.32 o 
   0  15   7       12.86        4.88     32.24 o 
   1  15   7      350.95      487.72     64.62 o 
   2  15   7      260.73      275.93     52.78 o 
   3  15   7      530.58      552.74     69.57 o 
   4  15   7      592.72      605.00     47.59 o 
  -5  16   7     1763.68     1986.61     86.91 o 
  -4  16   7        4.47        0.00     27.98 o 
  -3  16   7      193.75      162.55     33.48 o 
  -2  16   7      266.04      296.66     43.68 o 
  -1  16   7      348.92      413.33     78.59 o 
   0  16   7     1053.73     1015.89     73.32 o 
   1  16   7      287.95      385.17     47.44 o 
   2  16   7      757.34      822.70     53.42 o 
   3  16   7       18.29       11.72     37.26 o 
  -3  17   7      806.09      950.93     47.97 o 
  -2  17   7      378.13      410.20     54.12 o 
  -1  17   7      577.63      594.83     49.60 o 
   0  17   7      203.09      247.42     65.37 o 
   1  17   7       22.35        8.45     36.93 o 
 -11   0   8       37.61       91.46     50.38 o 
 -10   0   8      837.00      910.08     72.27 o 
  -9   0   8     5899.52     6215.07    179.17 o 
  -8   0   8     4847.45     4968.55    150.53 o 
  -7   0   8    14369.70    14438.46    307.51 o 
  -6   0   8     6002.71     6284.79    165.37 o 
  -5   0   8    11002.12    11305.25    172.05 o 
  -4   0   8       45.27      105.75     23.10 o 
  -3   0   8     3948.82     4157.74     79.91 o 
  -2   0   8    54575.40    53135.35    611.73 o 
  -1   0   8     3940.83     3906.71     89.28 o 
   0   0   8    53593.68    54187.75    617.47 o 
   1   0   8     1609.60     1657.41     31.27 o 
   2   0   8     3694.43     3990.68     55.75 o 
   3   0   8      122.67      130.89     29.24 o 
   4   0   8      379.51      417.71     40.18 o 
   5   0   8     5153.71     5554.03    141.68 o 
   6   0   8      508.38      463.59     47.23 o 
   7   0   8     1837.39     2032.16     88.91 o 
   8   0   8      490.32      511.11     64.02 o 
   9   0   8       43.92        0.00     47.23 o 
 -11   1   8     1051.93     1103.53     56.02 o 
 -10   1   8       84.01      119.29     31.00 o 
  -9   1   8      690.29      619.23     42.50 o 
  -8   1   8        4.43        0.00     36.66 o 
  -7   1   8      226.05      253.53     36.21 o 
  -6   1   8     6427.91     6565.30    119.96 o 
  -5   1   8     2185.49     2226.83     50.85 o 
  -4   1   8    21165.14    21581.39    198.59 o 
  -3   1   8      418.29      411.89     19.88 o 
  -2   1   8     7484.61     7687.51     88.79 o 
  -1   1   8      267.72      301.90     15.37 o 
   0   1   8     1706.92     1673.90     24.70 o 
   1   1   8     1250.38     1274.06     19.34 o 
   2   1   8    10269.13    10219.46     79.55 o 
   3   1   8     5374.63     5682.25     74.21 o 
   4   1   8     1459.47     1517.22     56.45 o 
   5   1   8     2150.50     2124.20     87.56 o 
   6   1   8      245.61      218.71     31.04 o 
   7   1   8       28.51       56.82     27.06 o 
   8   1   8      557.23      475.92     39.15 o 
   9   1   8      138.21      149.40     37.36 o 
 -11   2   8       13.71        0.00     31.69 o 
 -10   2   8      341.08      428.06     43.71 o 
  -9   2   8       28.55       28.39     27.22 o 
  -8   2   8       28.66        6.15     24.29 o 
  -7   2   8      846.57      822.11     42.88 o 
  -6   2   8      260.42      345.45     32.58 o 
  -5   2   8     6102.27     6131.35     91.94 o 
  -4   2   8     1306.34     1350.98     36.72 o 
  -3   2   8     7498.01     7669.37     85.28 o 
  -2   2   8       19.68       32.19     11.14 o 
  -1   2   8     1606.11     1586.77     29.51 o 
   0   2   8       95.44      116.81     11.43 o 
   1   2   8     1486.40     1567.79     45.99 o 
   2   2   8     1793.15     1814.54     27.15 o 
   3   2   8     2570.90     2589.89     39.16 o 
   4   2   8     3291.24     3480.79    134.56 o 
   5   2   8       10.06       11.85     21.37 o 
   6   2   8      995.99      967.49     70.24 o 
   7   2   8      218.63      312.29     45.28 o 
   8   2   8        3.67       17.27     29.42 o 
   9   2   8        0.47        0.00     32.74 o 
 -11   3   8      842.13      905.85     52.64 o 
 -10   3   8      422.06      490.19     40.81 o 
  -9   3   8     1437.97     1507.22     59.30 o 
  -8   3   8     3996.07     4052.22     94.30 o 
  -7   3   8     1840.44     1836.45     59.23 o 
  -6   3   8    11607.54    11574.14    180.47 o 
  -5   3   8      196.90      221.56     23.82 o 
  -4   3   8    15534.84    15821.62    154.22 o 
  -3   3   8     5796.99     6095.90     73.07 o 
  -2   3   8     6468.17     6678.63     74.93 o 
  -1   3   8    18266.07    18446.55    164.70 o 
   0   3   8       76.19       88.21     11.97 o 
   1   3   8    10876.76    11068.74     93.17 o 
   2   3   8     1226.86     1208.31     22.44 o 
   3   3   8     3368.19     3483.14     47.73 o 
   4   3   8     1340.28     1457.36     51.28 o 
   5   3   8      391.16      407.13     32.36 o 
   6   3   8      516.14      609.96     38.70 o 
   7   3   8      128.31      110.24     30.53 o 
   8   3   8       12.98       35.09     30.67 o 
   9   3   8      208.79      198.10     41.29 o 
 -11   4   8        0.02        0.00     31.13 o 
 -10   4   8      616.95      689.97     44.69 o 
  -9   4   8     1133.27     1252.40     53.99 o 
  -8   4   8     2224.05     2236.70     81.04 o 
  -7   4   8     2971.94     3014.57     77.29 o 
  -6   4   8     1059.24      946.48     57.72 o 
  -5   4   8     4936.34     5099.19     83.34 o 
  -4   4   8      720.13      708.36     29.52 o 
  -3   4   8     5005.06     5134.36     65.41 o 
  -2   4   8    14497.61    14809.33    139.27 o 
  -1   4   8      838.20      896.99     23.63 o 
   0   4   8    14310.80    14504.01    133.28 o 
   1   4   8      219.87      204.88     12.59 o 
   2   4   8     1201.06     1200.14     25.50 o 
   3   4   8      208.00      228.71     19.04 o 
   4   4   8      106.84       77.03     20.31 o 
   5   4   8     1237.55     1350.51     48.44 o 
   6   4   8      614.55      603.08     49.78 o 
   7   4   8      172.96      228.96     47.98 o 
   8   4   8        1.74       16.90     30.67 o 
   9   4   8        4.95       23.02     35.73 o 
 -11   5   8        7.40       43.93     51.58 o 
 -10   5   8      884.94      970.08     52.69 o 
  -9   5   8        0.01        0.00     25.79 o 
  -8   5   8     2052.70     2037.04     66.93 o 
  -7   5   8      689.62      724.12     41.41 o 
  -6   5   8      133.74      122.11     25.07 o 
  -5   5   8      804.66      788.54     34.24 o 
  -4   5   8     1216.08     1137.13     31.07 o 
  -3   5   8      382.90      394.07     20.54 o 
  -2   5   8      217.47      233.00     16.84 o 
  -1   5   8     3661.15     3701.89     49.21 o 
   0   5   8     3644.16     3663.28     48.02 o 
   1   5   8     1384.29     1423.13     27.12 o 
   2   5   8     6126.23     6061.90     79.47 o 
   3   5   8       71.73       89.68     18.28 o 
   4   5   8      244.57      222.45     43.14 o 
   5   5   8        1.55        2.79     16.85 o 
   6   5   8      967.48     1065.28     49.51 o 
   7   5   8      561.07      568.70     92.66 o 
   8   5   8      686.66      733.65     49.21 o 
   9   5   8      559.35      601.23     57.05 o 
 -11   6   8       72.21       54.72     54.12 o 
 -10   6   8     1193.14     1210.01     57.40 o 
  -9   6   8       77.80       53.57     28.61 o 
  -8   6   8      178.62      172.37     33.36 o 
  -7   6   8     2585.98     2686.21    105.40 o 
  -6   6   8      794.17      763.09     41.05 o 
  -5   6   8    19306.31    19691.39    224.27 o 
  -4   6   8     3572.47     3522.81     66.47 o 
  -3   6   8    20705.68    20610.91    267.33 o 
  -2   6   8      212.76      250.02     21.90 o 
  -1   6   8     3007.96     3054.68     54.67 o 
   0   6   8     1096.64     1048.40     24.54 o 
   1   6   8     4722.01     4410.49     53.56 o 
   2   6   8     6711.65     6615.73     86.08 o 
   3   6   8     4946.26     5059.65     73.41 o 
   4   6   8     6770.30     6763.28    139.47 o 
   5   6   8       14.61       64.18     33.96 o 
   6   6   8     1580.98     1665.84     61.14 o 
   7   6   8      393.15      450.86     43.59 o 
   8   6   8        4.43        0.00     33.45 o 
 -10   7   8      292.06      435.38     52.25 o 
  -9   7   8      679.87      772.65     48.30 o 
  -8   7   8     2581.59     2725.95     79.95 o 
  -7   7   8     3683.32     3700.48     91.57 o 
  -6   7   8     2829.07     2760.17     75.16 o 
  -5   7   8      481.82      453.08     35.72 o 
  -4   7   8      705.88      640.48     31.77 o 
  -3   7   8     5906.05     6087.34    107.25 o 
  -2   7   8      162.20      206.42     38.63 o 
  -1   7   8    20961.59    21295.85    226.83 o 
   0   7   8      223.42      179.40     19.09 o 
   1   7   8     7700.89     7615.06     80.31 o 
   2   7   8      116.44      161.77     45.06 o 
   3   7   8      124.37      199.81    112.37 o 
   4   7   8      383.35      429.99     30.09 o 
   5   7   8     1565.31     1592.33     42.44 o 
   6   7   8     1164.06     1389.09     56.64 o 
   7   7   8      160.78      203.45     40.81 o 
   8   7   8      150.18      219.45     45.85 o 
 -10   8   8       73.01      103.60     56.82 o 
  -9   8   8      830.73      782.02     49.33 o 
  -8   8   8        2.55        0.00     26.65 o 
  -7   8   8      510.78      431.90     37.83 o 
  -6   8   8      170.46      223.07     33.43 o 
  -5   8   8      184.88      212.57     34.26 o 
  -4   8   8      384.76      384.89     28.75 o 
  -3   8   8     1314.36     1321.19     40.42 o 
  -2   8   8      326.08      289.97     24.48 o 
  -1   8   8      313.04      319.75     22.99 o 
   0   8   8      741.94      792.72     29.46 o 
   1   8   8     4366.39     4249.34     66.31 o 
   2   8   8      333.61      325.13     22.20 o 
   3   8   8     2009.44     1924.11     53.80 o 
   4   8   8       39.90       47.21     29.91 o 
   5   8   8       30.10       33.98     18.80 o 
   6   8   8      356.78      394.67     36.75 o 
   7   8   8      760.21      828.04     62.98 o 
   8   8   8      551.35      706.38     41.74 o 
 -10   9   8      392.16      383.82     73.02 o 
  -9   9   8      293.98      290.90     41.66 o 
  -8   9   8      709.91      691.63     45.75 o 
  -7   9   8        0.77       11.80     37.63 o 
  -6   9   8     2426.39     2535.17     73.86 o 
  -5   9   8      396.13      453.07     59.52 o 
  -4   9   8     4008.05     4132.23     77.09 o 
  -3   9   8      498.70      493.98     29.29 o 
  -2   9   8     2199.68     2299.37     45.66 o 
  -1   9   8      984.26      998.90     34.12 o 
   0   9   8      365.58      329.53     27.58 o 
   1   9   8     1631.76     1632.55     50.79 o 
   2   9   8       29.38       34.18     15.83 o 
   3   9   8     2075.12     2000.00     45.62 o 
   4   9   8       18.28       13.69     18.19 o 
   5   9   8     1263.61     1226.21     40.07 o 
   6   9   8       61.83       51.04     27.84 o 
   7   9   8      491.59      499.70     41.03 o 
  -9  10   8       37.03       50.95     32.84 o 
  -8  10   8      201.73      231.29     39.07 o 
  -7  10   8      865.27      950.17     50.64 o 
  -6  10   8        0.54        0.00     25.40 o 
  -5  10   8     4312.64     4160.55     96.34 o 
  -4  10   8      673.59      678.37     34.84 o 
  -3  10   8     2189.35     2133.68     61.87 o 
  -2  10   8     1053.27     1102.12     33.48 o 
  -1  10   8      159.83      139.99     20.47 o 
   0  10   8     1943.32     1880.67     74.22 o 
   1  10   8      745.76      711.26     29.93 o 
   2  10   8     1125.93     1129.49     38.25 o 
   3  10   8      610.15      614.64     40.16 o 
   4  10   8       62.92       26.65     19.01 o 
   5  10   8       42.81       67.00     22.80 o 
   6  10   8        5.77        0.00     26.71 o 
   7  10   8       29.55       13.09     31.01 o 
  -9  11   8       38.11       25.94     53.53 o 
  -8  11   8        0.61        0.00     31.52 o 
  -7  11   8      810.32      788.80     48.03 o 
  -6  11   8        0.22        0.00     24.50 o 
  -5  11   8      403.29      398.39     37.87 o 
  -4  11   8      436.57      427.41     31.66 o 
  -3  11   8     1031.12     1029.61     39.70 o 
  -2  11   8      412.00      414.25     25.93 o 
  -1  11   8     3181.49     3112.41     55.54 o 
   0  11   8       59.71       74.01     24.75 o 
   1  11   8      208.92      207.09     34.18 o 
   2  11   8       45.81       44.86     18.47 o 
   3  11   8     1749.79     1778.98     54.77 o 
   4  11   8      251.91      258.61     42.62 o 
   5  11   8     2123.88     2142.40     54.23 o 
   6  11   8      176.70      199.14     29.43 o 
  -8  12   8      230.01      266.54     43.66 o 
  -7  12   8      966.09      961.92     53.43 o 
  -6  12   8      167.67      145.23     35.74 o 
  -5  12   8       34.34       11.04     26.44 o 
  -4  12   8       28.20       33.07     26.70 o 
  -3  12   8        5.18        0.00     22.36 o 
  -2  12   8     1970.42     2000.04     57.20 o 
  -1  12   8      694.75      696.83     35.16 o 
   0  12   8     2443.02     2471.13    106.68 o 
   1  12   8     2063.63     2024.02     50.10 o 
   2  12   8      663.11      708.55     36.58 o 
   3  12   8      941.92      954.25     44.55 o 
   4  12   8      108.96      127.18     24.24 o 
   5  12   8      112.93      113.03     34.93 o 
   6  12   8      148.64      179.75     47.68 o 
  -7  13   8       54.94       55.67     34.68 o 
  -6  13   8      627.29      641.09     46.87 o 
  -5  13   8      503.81      585.90     44.23 o 
  -4  13   8     2273.13     2400.39     75.89 o 
  -3  13   8      146.55      132.65     27.50 o 
  -2  13   8     1074.03     1077.68     38.07 o 
  -1  13   8        0.83        3.38     23.49 o 
   0  13   8      159.77      138.81     31.06 o 
   1  13   8       76.01       37.97     25.44 o 
   2  13   8     1397.24     1413.14     61.55 o 
   3  13   8      735.78      750.27     46.49 o 
   4  13   8      148.87      232.97     38.61 o 
   5  13   8      425.76      465.45     45.68 o 
  -7  14   8        2.88       14.67     33.96 o 
  -6  14   8      308.40      419.57     47.66 o 
  -5  14   8       12.68       20.95     30.24 o 
  -4  14   8        0.18        0.00     27.99 o 
  -3  14   8      406.75      445.20     35.94 o 
  -2  14   8      644.38      650.39     38.89 o 
  -1  14   8      180.46      188.38     38.61 o 
   0  14   8      561.97      493.42     54.27 o 
   1  14   8        6.96        0.00     34.48 o 
   2  14   8      163.32      184.32     77.59 o 
   3  14   8        1.18        0.00     32.02 o 
   4  14   8     1211.98     1429.71     63.64 o 
  -5  15   8        2.30        0.00     32.75 o 
  -4  15   8       19.98        0.00     30.98 o 
  -3  15   8        5.64        0.00     29.95 o 
  -2  15   8       71.52       28.38     63.72 o 
  -1  15   8      185.13      240.82     42.34 o 
   0  15   8      490.51      435.25     55.47 o 
   1  15   8      291.77      317.55     57.42 o 
   2  15   8      661.71      729.56     73.77 o 
   3  15   8      348.29      364.24     67.84 o 
  -4  16   8       67.92       20.62     34.58 o 
  -3  16   8       63.69        0.00     33.64 o 
  -2  16   8      190.55      178.72     53.23 o 
  -1  16   8       75.39       34.66     35.83 o 
   0  16   8      141.36      175.27     50.98 o 
   1  16   8       38.62        0.00     51.13 o 
   2  16   8       14.47        4.95     52.18 o 
 -11   1   9      565.75      552.73     49.77 o 
 -10   1   9     1504.77     1370.93     60.16 o 
  -9   1   9      146.75       95.62     31.69 o 
  -8   1   9     1868.88     1739.26     61.91 o 
  -7   1   9      116.27      111.35     40.26 o 
  -6   1   9      456.94      370.36     38.16 o 
  -5   1   9     2815.20     2859.50     67.29 o 
  -4   1   9       19.00       14.97     16.76 o 
  -3   1   9     1105.33     1096.59     28.59 o 
  -2   1   9     1511.65     1563.72     31.86 o 
  -1   1   9      496.53      470.04     18.54 o 
   0   1   9     3750.89     3795.13     49.97 o 
   1   1   9      782.05      787.69     21.71 o 
   2   1   9     1597.82     1663.64     35.36 o 
   3   1   9      115.01      147.45     21.08 o 
   4   1   9      158.78      160.10     25.12 o 
   5   1   9     3004.08     2907.75    101.28 o 
   6   1   9        0.88        0.00     24.68 o 
   7   1   9     3260.16     3348.15    108.17 o 
   8   1   9        0.10        0.00     41.76 o 
 -11   2   9      321.51      397.30     46.64 o 
 -10   2   9       12.93       39.39     39.13 o 
  -9   2   9     2608.15     2587.67    107.65 o 
  -8   2   9     1182.16     1222.00     53.26 o 
  -7   2   9     6290.40     5803.12    198.06 o 
  -6   2   9     1679.90     1562.56     54.70 o 
  -5   2   9     1263.90     1191.69     34.26 o 
  -4   2   9     2021.67     2068.05     41.39 o 
  -3   2   9     1248.61     1193.08     30.00 o 
  -2   2   9     1030.12     1058.75     26.77 o 
  -1   2   9     3332.53     3147.49     45.50 o 
   0   2   9     1008.51     1003.71     24.48 o 
   1   2   9      113.92       78.46     12.68 o 
   2   2   9     2092.57     2027.40     39.95 o 
   3   2   9    11678.65    11864.73    127.35 o 
   4   2   9     2908.64     2657.94     56.01 o 
   5   2   9     3724.23     3816.51    170.47 o 
   6   2   9      514.73      458.57     68.82 o 
   7   2   9        0.01        0.00     39.36 o 
   8   2   9      513.83      592.31    118.52 o 
 -11   3   9       23.17       16.75     33.22 o 
 -10   3   9      369.01      355.04     43.52 o 
  -9   3   9      387.27      396.16     40.29 o 
  -8   3   9      223.21      298.15     45.13 o 
  -7   3   9       25.29        7.49     24.07 o 
  -6   3   9     2811.64     2764.02    101.13 o 
  -5   3   9     4146.13     4248.61     87.46 o 
  -4   3   9     1110.04     1006.56     30.56 o 
  -3   3   9     2118.28     2128.08     40.08 o 
  -2   3   9     1656.56     1637.45     33.26 o 
  -1   3   9      732.84      712.31     22.15 o 
   0   3   9     3000.56     2997.05     43.40 o 
   1   3   9     9137.83     9119.90     92.82 o 
   2   3   9        0.18        0.00     10.09 o 
   3   3   9     2649.83     2559.31     41.35 o 
   4   3   9      551.76      624.28     27.95 o 
   5   3   9      413.75      401.88     35.65 o 
   6   3   9       72.18       97.19     41.38 o 
   7   3   9     1522.92     1594.31     59.83 o 
   8   3   9      182.10      307.80     43.09 o 
 -11   4   9     1359.17     1468.87     66.87 o 
 -10   4   9      714.24      702.14     47.77 o 
  -9   4   9     1185.11     1035.54     51.80 o 
  -8   4   9      571.52      510.01     39.66 o 
  -7   4   9       40.59        2.28     22.71 o 
  -6   4   9      262.76      307.99     34.63 o 
  -5   4   9        5.80        0.00     16.23 o 
  -4   4   9     5909.74     5770.87     75.79 o 
  -3   4   9     1863.46     1946.79     38.76 o 
  -2   4   9     1723.47     1669.26     33.90 o 
  -1   4   9     7193.07     7133.46     79.30 o 
   0   4   9      374.49      376.44     17.62 o 
   1   4   9     2947.27     3059.65     51.20 o 
   2   4   9      365.19      361.24     20.06 o 
   3   4   9       88.30       89.14     22.01 o 
   4   4   9      955.64      949.20     32.48 o 
   5   4   9      441.72      458.52     28.18 o 
   6   4   9     4405.28     4615.95    129.46 o 
   7   4   9        1.34        0.00     29.57 o 
   8   4   9     1815.96     1985.62    153.68 o 
 -10   5   9      907.30      934.88     53.66 o 
  -9   5   9      253.08      376.08     42.98 o 
  -8   5   9     3300.77     3287.13     89.00 o 
  -7   5   9      778.78      750.51     42.76 o 
  -6   5   9     2534.15     2496.78     80.51 o 
  -5   5   9      564.39      438.99     38.69 o 
  -4   5   9       65.26       56.51     15.92 o 
  -3   5   9      507.52      523.17     23.00 o 
  -2   5   9      315.26      304.14     18.19 o 
  -1   5   9       27.30       24.90     15.84 o 
   0   5   9      214.05      191.07     15.23 o 
   1   5   9      567.18      554.85     22.63 o 
   2   5   9     2527.49     2468.45     57.57 o 
   3   5   9     2470.56     2535.21     60.80 o 
   4   5   9     4731.92     4730.34     83.09 o 
   5   5   9     1244.23     1242.81     39.41 o 
   6   5   9      694.65      794.37     35.77 o 
   7   5   9      416.21      496.26     48.66 o 
   8   5   9      187.47      207.49     50.23 o 
 -10   6   9        5.77        0.00     31.30 o 
  -9   6   9      220.14      226.80     37.09 o 
  -8   6   9      186.40      183.13     35.21 o 
  -7   6   9       18.38        6.04     23.75 o 
  -6   6   9      975.62      982.04     47.76 o 
  -5   6   9     1810.48     1936.31     52.01 o 
  -4   6   9      478.86      496.56     29.19 o 
  -3   6   9      993.42      960.61     35.07 o 
  -2   6   9      240.38      272.61     23.05 o 
  -1   6   9      111.65       92.67     20.71 o 
   0   6   9     2026.56     2001.63     35.79 o 
   1   6   9       20.38       25.73     13.37 o 
   2   6   9     2105.80     2050.53     42.30 o 
   3   6   9      677.87      646.85     33.71 o 
   4   6   9        0.51        8.76     16.13 o 
   5   6   9      291.17      338.60     28.05 o 
   6   6   9      177.68      249.86     44.90 o 
   7   6   9       52.42       49.35     26.36 o 
   8   6   9      154.32      272.58     46.52 o 
 -10   7   9      242.55      296.51     65.37 o 
  -9   7   9       23.16        3.24     29.54 o 
  -8   7   9     1361.09     1384.01     59.13 o 
  -7   7   9       73.96       28.54     26.41 o 
  -6   7   9     2780.02     2635.26    102.18 o 
  -5   7   9      251.76      255.29     29.85 o 
  -4   7   9     2280.42     2239.05     54.53 o 
  -3   7   9       42.06       17.52     17.10 o 
  -2   7   9      364.72      411.00     40.98 o 
  -1   7   9     2324.99     2285.65     49.63 o 
   0   7   9      228.68      231.50     57.95 o 
   1   7   9     4219.02     4120.50     82.75 o 
   2   7   9      296.70      262.16     23.09 o 
   3   7   9     2801.47     2638.85     64.53 o 
   4   7   9      113.21      139.08     27.66 o 
   5   7   9      496.78      501.84     35.83 o 
   6   7   9       18.26        9.78     23.82 o 
   7   7   9      114.76      133.52     30.11 o 
 -10   8   9      309.41      286.67     46.02 o 
  -9   8   9      770.70      733.50     50.18 o 
  -8   8   9       30.84       42.20     31.08 o 
  -7   8   9       57.89       51.09     27.79 o 
  -6   8   9      720.16      774.86     45.07 o 
  -5   8   9        9.93        0.00     19.65 o 
  -4   8   9     3070.81     3138.54     66.54 o 
  -3   8   9      318.87      298.97     27.30 o 
  -2   8   9      367.97      368.25     27.37 o 
  -1   8   9     2416.36     2390.18     75.44 o 
   0   8   9      671.11      689.55     35.42 o 
   1   8   9     1347.63     1329.93     45.96 o 
   2   8   9      290.90      239.15     27.47 o 
   3   8   9       32.63       30.88     20.21 o 
   4   8   9      580.93      551.09     34.83 o 
   5   8   9       14.65        1.70     24.04 o 
   6   8   9     2407.22     2754.59    230.99 o 
   7   8   9        2.70       10.61     28.50 o 
  -9   9   9      895.42     1031.45     56.85 o 
  -8   9   9      427.74      447.14     41.67 o 
  -7   9   9     1223.51     1224.81     56.72 o 
  -6   9   9      215.16      237.51     35.11 o 
  -5   9   9        0.61        0.00     21.08 o 
  -4   9   9     1073.87     1053.57     40.86 o 
  -3   9   9     1759.61     1844.60     49.96 o 
  -2   9   9     4195.16     4209.30    169.06 o 
  -1   9   9      975.34      974.08     42.72 o 
   0   9   9     1849.04     1792.21     54.75 o 
   1   9   9        5.82        5.10     18.66 o 
   2   9   9     1348.65     1187.50     44.69 o 
   3   9   9       16.85       26.75     25.49 o 
   4   9   9     3774.27     3879.30    119.42 o 
   5   9   9       40.39       41.63     32.61 o 
   6   9   9      689.78      758.51     44.55 o 
   7   9   9       36.02        0.00     30.38 o 
  -9  10   9      213.25      353.43     46.98 o 
  -8  10   9       27.66       62.40     32.25 o 
  -7  10   9     1892.27     2037.42     72.55 o 
  -6  10   9      208.03      184.15     34.79 o 
  -5  10   9     4106.87     4066.97    118.45 o 
  -4  10   9      984.02      970.06     40.66 o 
  -3  10   9     1243.89     1291.30     43.73 o 
  -2  10   9       25.78        3.62     18.95 o 
  -1  10   9       18.10        9.26     21.59 o 
   0  10   9     4044.52     3782.72     84.83 o 
   1  10   9        1.42        4.35     21.14 o 
   2  10   9     6192.58     5993.17    111.68 o 
   3  10   9      390.43      332.80     32.15 o 
   4  10   9     1276.80     1322.49     51.96 o 
   5  10   9      181.99      231.15     45.44 o 
   6  10   9        7.45        0.00     29.34 o 
  -8  11   9      274.04      272.26     43.46 o 
  -7  11   9       13.60        0.00     29.71 o 
  -6  11   9        8.31        0.00     28.96 o 
  -5  11   9      676.17      724.36     45.83 o 
  -4  11   9      254.03      244.60     30.64 o 
  -3  11   9     1219.78     1276.49     68.45 o 
  -2  11   9     1361.56     1384.69     45.31 o 
  -1  11   9      273.64      257.38     34.26 o 
   0  11   9     1577.92     1629.15     56.46 o 
   1  11   9       45.66        0.00     21.84 o 
   2  11   9      151.27      140.05     27.54 o 
   3  11   9       73.93       37.16     24.33 o 
   4  11   9       46.89       20.74     25.79 o 
   5  11   9      661.61      691.27     56.00 o 
   6  11   9       50.43      109.66     33.75 o 
  -8  12   9      406.31      501.01     47.77 o 
  -7  12   9       11.75       27.06     33.27 o 
  -6  12   9      380.13      351.76     49.93 o 
  -5  12   9       54.38       21.25     34.71 o 
  -4  12   9        0.05        0.00     22.07 o 
  -3  12   9      880.32      940.00     42.29 o 
  -2  12   9      327.93      377.20     33.45 o 
  -1  12   9      560.33      539.56     39.15 o 
   0  12   9      442.90      413.93     35.04 o 
   1  12   9        0.03       18.92     24.95 o 
   2  12   9      160.84       85.40     27.42 o 
   3  12   9      374.29      239.74     44.83 o 
   4  12   9        4.89        0.00     28.05 o 
   5  12   9      285.87      336.59     41.48 o 
  -7  13   9      378.16      405.60     49.28 o 
  -6  13   9      489.49      556.01     52.93 o 
  -5  13   9        5.25        3.95     28.75 o 
  -4  13   9     1810.27     1875.84     69.07 o 
  -3  13   9      335.58      306.09     41.68 o 
  -2  13   9     2089.73     1941.08     71.67 o 
  -1  13   9      916.66      915.80     49.29 o 
   0  13   9      454.28      394.12     39.27 o 
   1  13   9     1267.02     1247.69     52.60 o 
   2  13   9       90.34       65.07     28.25 o 
   3  13   9      947.34      954.46     79.46 o 
   4  13   9      312.18      355.64     67.47 o 
  -6  14   9       16.88        0.00     48.50 o 
  -5  14   9      554.14      539.30     45.95 o 
  -4  14   9       66.44       83.70     33.45 o 
  -3  14   9      212.77      213.21     33.31 o 
  -2  14   9       81.00       55.11     33.21 o 
  -1  14   9       23.38        0.00     30.04 o 
   0  14   9      837.38      739.46     66.42 o 
   1  14   9       44.59       55.47     43.33 o 
   3  14   9      176.34      261.93     64.47 o 
  -4  15   9      161.59      209.14     41.49 o 
  -3  15   9      161.48      165.67     53.68 o 
  -2  15   9       33.16        3.90     41.68 o 
  -1  15   9      146.82      150.98     52.03 o 
   0  15   9      133.24      159.98     49.63 o 
   1  15   9      941.19      918.62     73.77 o 
   2  15   9       13.47       41.08     57.42 o 
 -11   0  10        6.40       12.29     48.73 o 
 -10   0  10      420.39      474.53     67.77 o 
  -9   0  10      563.30      644.85     62.22 o 
  -8   0  10      190.00      204.36     48.58 o 
  -7   0  10      546.73      586.83     57.12 o 
  -6   0  10       45.66       39.88     32.09 o 
  -5   0  10     9143.94     9591.76    159.65 o 
  -4   0  10     1707.29     1743.81     56.08 o 
  -3   0  10    22149.49    22318.07    290.21 o 
  -2   0  10      840.99      831.13     36.08 o 
  -1   0  10     9470.58     9748.49    145.06 o 
   0   0  10     3040.06     2991.63     64.53 o 
   1   0  10        4.52       10.15     15.24 o 
   2   0  10    10926.94    10808.34    213.50 o 
   3   0  10      461.75      346.04     35.08 o 
   4   0  10    12508.49    12688.92    249.48 o 
   7   0  10        2.07       19.79     43.78 o 
   8   0  10       31.73        0.00     50.23 o 
 -11   1  10       75.97       55.46     35.67 o 
 -10   1  10      130.66      126.83     47.45 o 
  -9   1  10      122.02      152.45     34.39 o 
  -8   1  10      420.00      423.24     37.38 o 
  -7   1  10     3052.63     3129.17     92.43 o 
  -6   1  10       75.97       27.04     22.82 o 
  -5   1  10     2064.77     2028.85     52.61 o 
  -4   1  10      112.25      101.21     17.20 o 
  -3   1  10        1.07       30.81     28.48 o 
  -2   1  10      758.35      846.76     30.10 o 
  -1   1  10     7816.02     7705.76    118.55 o 
   0   1  10     7254.96     7408.27     82.49 o 
   1   1  10     4226.43     4015.51     53.71 o 
   2   1  10     3781.66     4034.47     75.90 o 
   3   1  10      103.53      139.55     21.85 o 
   4   1  10       25.21       55.76     33.66 o 
   5   1  10       63.70       40.78     28.94 o 
   7   1  10      151.13      231.55     37.58 o 
   8   1  10      647.88      692.14     51.68 o 
 -10   2  10       38.98        6.26     30.10 o 
  -9   2  10      376.28      429.79     44.42 o 
  -8   2  10      380.54      399.12     36.25 o 
  -7   2  10      607.16      533.94     38.86 o 
  -6   2  10     1366.76     1372.08     53.59 o 
  -5   2  10      141.21      153.65     20.73 o 
  -4   2  10       22.49       21.96     14.72 o 
  -3   2  10      115.70      161.27     22.66 o 
  -2   2  10     2347.70     2309.62     41.60 o 
  -1   2  10     1302.30     1380.28     31.06 o 
   0   2  10     3771.34     3666.96     51.50 o 
   1   2  10     3228.18     3324.56     55.51 o 
   2   2  10      980.23      924.12     29.27 o 
   3   2  10      438.14      430.90     27.66 o 
   4   2  10        0.43        3.78     17.63 o 
   5   2  10      255.78      349.19     47.38 o 
   7   2  10      425.81      521.31     59.82 o 
   8   2  10      164.22      254.23     44.21 o 
 -10   3  10       10.17        0.00     30.41 o 
  -9   3  10      384.49      428.84     38.69 o 
  -8   3  10      129.12      120.43     30.68 o 
  -7   3  10     1384.90     1390.40     62.90 o 
  -6   3  10     1214.13     1332.31     53.11 o 
  -5   3  10      503.52      506.41     26.36 o 
  -4   3  10     5124.92     5290.07     73.32 o 
  -3   3  10      266.44      286.83     21.17 o 
  -2   3  10    10025.95    10423.27    110.33 o 
  -1   3  10     1979.89     1916.60     36.53 o 
   0   3  10     5255.92     5306.88     65.61 o 
   1   3  10     5802.00     5536.45     77.10 o 
   2   3  10      665.44      706.90     31.94 o 
   3   3  10     6407.17     6461.64    188.76 o 
   4   3  10       99.31      100.30     32.09 o 
   5   3  10     1929.09     2150.15     84.71 o 
   6   3  10      458.97      452.16     35.98 o 
   7   3  10      353.58      426.85     63.12 o 
   8   3  10      289.28      499.42     72.87 o 
 -10   4  10        7.09        0.39     30.84 o 
  -9   4  10      242.29      244.89     38.35 o 
  -8   4  10      187.05      238.71     36.70 o 
  -7   4  10       12.37       18.73     25.31 o 
  -6   4  10      142.67      216.77     32.72 o 
  -5   4  10     1178.83     1250.67     36.25 o 
  -4   4  10      832.31      849.96     30.15 o 
  -3   4  10     7100.56     7132.31     86.64 o 
  -2   4  10      333.65      311.60     19.84 o 
  -1   4  10     4579.80     4576.06     60.76 o 
   0   4  10      994.85      992.24     26.42 o 
   1   4  10       55.89       68.06     15.69 o 
   2   4  10     3751.00     3698.03     60.27 o 
   3   4  10      151.96      172.89     25.26 o 
   4   4  10     3734.49     3978.11    115.30 o 
   5   4  10      148.52      132.99     39.43 o 
   6   4  10      301.10      409.14     42.73 o 
   7   4  10       43.40       58.32     49.93 o 
 -10   5  10        6.09       10.90     33.00 o 
  -9   5  10       50.32        9.20     29.43 o 
  -8   5  10       88.39       77.29     29.70 o 
  -7   5  10      618.34      581.08     41.02 o 
  -6   5  10     1087.80     1045.54     49.45 o 
  -5   5  10      526.89      479.00     30.40 o 
  -4   5  10     3985.94     3852.88     61.56 o 
  -3   5  10        0.79       28.01     18.00 o 
  -2   5  10      776.21      798.50     26.29 o 
  -1   5  10      620.47      577.20     31.73 o 
   0   5  10      371.97      368.92     21.87 o 
   1   5  10       21.66       13.08     18.14 o 
   2   5  10      298.99      340.37     21.29 o 
   3   5  10     1857.45     1765.89     41.55 o 
   4   5  10       98.53       81.41     32.98 o 
   5   5  10     1255.40     1240.83     65.52 o 
   6   5  10      458.00      516.71     41.66 o 
   7   5  10      123.72      167.99     44.53 o 
 -10   6  10       76.42      127.81     37.44 o 
  -9   6  10      950.28      953.62     52.99 o 
  -8   6  10     1273.79     1371.06     59.27 o 
  -7   6  10     1215.36     1195.01     54.36 o 
  -6   6  10     3722.06     3690.02     92.79 o 
  -5   6  10      391.32      382.84     30.13 o 
  -4   6  10       42.51       38.17     19.96 o 
  -3   6  10      959.40     1009.80     37.06 o 
  -2   6  10     5466.62     5508.57     86.87 o 
  -1   6  10     5378.91     5348.54     82.86 o 
   0   6  10     8386.27     8378.23    106.01 o 
   1   6  10     7800.34     7738.23     99.48 o 
   2   6  10     3143.01     3225.69     56.69 o 
   3   6  10      724.69      737.65     28.93 o 
   4   6  10      153.06      171.97     40.78 o 
   5   6  10      769.59      843.36     57.27 o 
   6   6  10      151.66      197.69     84.26 o 
   7   6  10     1089.44     1283.78     59.44 o 
  -9   7  10       36.77       21.81     34.22 o 
  -8   7  10      398.56      415.07     52.48 o 
  -7   7  10        0.80        0.00     25.27 o 
  -6   7  10      290.93      330.39     39.88 o 
  -5   7  10       32.91        0.00     19.93 o 
  -4   7  10     5131.52     5446.17     92.32 o 
  -3   7  10     1147.59     1124.10     46.17 o 
  -2   7  10     7373.14     7187.80    105.31 o 
  -1   7  10      507.83      477.96     31.99 o 
   0   7  10      231.16      230.80     28.94 o 
   1   7  10      897.00      854.91     39.55 o 
   2   7  10      769.35      772.08     47.68 o 
   3   7  10     5426.36     5377.06     80.17 o 
   4   7  10      420.30      421.15     43.78 o 
   5   7  10     2139.26     2482.55     95.81 o 
   6   7  10        3.76        0.00     32.68 o 
   7   7  10        3.68        0.00     32.87 o 
  -9   8  10      109.73       83.43     36.23 o 
  -8   8  10        9.10       13.68     30.51 o 
  -7   8  10      405.17      398.20     44.10 o 
  -6   8  10      900.03      987.28     50.36 o 
  -5   8  10     1607.75     1571.69     50.52 o 
  -4   8  10      573.80      527.52     32.96 o 
  -3   8  10      709.81      722.76     34.69 o 
  -2   8  10        1.24        0.00     16.41 o 
  -1   8  10       50.62       17.55     21.46 o 
   0   8  10      119.26      104.25     23.51 o 
   1   8  10      429.95      390.63     30.42 o 
   2   8  10       59.99       16.54     20.42 o 
   3   8  10       42.23       58.35     23.52 o 
   4   8  10      594.96      559.43     35.58 o 
   5   8  10      271.99      232.54     46.18 o 
   6   8  10      314.84      344.99     74.74 o 
  -9   9  10      185.86      251.06     49.18 o 
  -8   9  10      784.52      823.39     51.29 o 
  -7   9  10      229.33      312.21     44.00 o 
  -6   9  10      949.47      884.93     49.52 o 
  -5   9  10       97.49       60.71     25.25 o 
  -4   9  10     1598.08     1560.79     50.13 o 
  -3   9  10      144.77      125.57     24.31 o 
  -2   9  10     1057.09     1041.71     39.61 o 
  -1   9  10     1516.32     1488.38     54.20 o 
   0   9  10     1304.15     1280.65     48.75 o 
   1   9  10     1453.22     1363.21     50.12 o 
   2   9  10      719.34      725.60     39.19 o 
   3   9  10     1159.40     1106.16     46.01 o 
   4   9  10       33.32       52.33     34.48 o 
   5   9  10      377.56      355.49     46.48 o 
   6   9  10       66.97      112.72     69.94 o 
  -8  10  10      178.65      243.66     43.93 o 
  -7  10  10        5.22        0.00     29.95 o 
  -6  10  10      516.71      492.65     49.85 o 
  -5  10  10      163.16      195.69     30.14 o 
  -4  10  10      117.48      102.62     25.73 o 
  -3  10  10      959.97     1008.82     41.65 o 
  -2  10  10      272.64      269.77     36.71 o 
  -1  10  10     1801.46     1717.95     59.26 o 
   0  10  10      885.16      835.72     42.24 o 
   1  10  10     1108.82     1036.33     46.26 o 
   2  10  10      954.84      996.81     45.80 o 
   3  10  10        1.45        0.23     28.71 o 
   4  10  10      300.41      357.08    103.00 o 
   5  10  10      276.78      295.06     49.78 o 
  -8  11  10      829.21      824.47     55.40 o 
  -7  11  10       89.92       56.95     35.37 o 
  -6  11  10       92.63       41.58     32.72 o 
  -5  11  10      215.00      277.90     40.79 o 
  -4  11  10      110.36       78.95     26.89 o 
  -3  11  10     1108.39     1020.57     43.34 o 
  -2  11  10      149.16      121.28     68.44 o 
  -1  11  10      564.53      528.62     39.27 o 
   0  11  10      136.55      104.76     54.35 o 
   1  11  10        0.10        0.00     22.83 o 
   2  11  10      479.56      442.87     36.16 o 
   3  11  10      238.15      154.20     69.72 o 
   4  11  10      263.31      295.72     89.06 o 
   5  11  10       13.68        8.55     38.98 o 
  -7  12  10      550.88      558.24     49.34 o 
  -6  12  10      299.07      315.57     45.42 o 
  -5  12  10     1656.83     1663.70     70.32 o 
  -4  12  10      203.96      207.94     32.40 o 
  -3  12  10     2255.61     2343.06    127.83 o 
  -2  12  10        3.88        8.43     48.95 o 
  -1  12  10      266.96      238.14     45.95 o 
   0  12  10        4.99        0.00     25.60 o 
   1  12  10      152.96      149.99     31.47 o 
   2  12  10      695.23      604.44     40.89 o 
   3  12  10       26.21        0.00     35.83 o 
   4  12  10     1494.08     1554.13    135.61 o 
  -6  13  10       32.82        0.00     34.81 o 
  -5  13  10      334.88      393.13     46.87 o 
  -4  13  10        3.36       29.36     27.56 o 
  -3  13  10       56.01       65.31     32.80 o 
  -2  13  10      129.77      118.79     34.62 o 
  -1  13  10     1161.53     1175.04     55.55 o 
   0  13  10      868.47      825.15     48.13 o 
   1  13  10      494.86      457.56     46.85 o 
   2  13  10      566.29      512.97     39.13 o 
   3  13  10       19.17        0.00     35.38 o 
  -4  14  10      142.73      119.21     44.53 o 
  -3  14  10      207.34      253.48     45.08 o 
  -2  14  10      532.10      530.79     46.36 o 
  -1  14  10       15.61       19.52     32.49 o 
   0  14  10      188.69      202.70     37.95 o 
   1  14  10      137.21       82.46     49.78 o 
   2  14  10       24.49        0.00     42.13 o 
  -2  15  10      221.33      192.81     55.17 o 
  -1  15  10       30.41       10.65     45.88 o 
 -10   1  11      233.85      297.77     43.81 o 
  -9   1  11      248.36      223.62     39.97 o 
  -8   1  11     2775.48     2831.95     83.86 o 
  -7   1  11       43.41       16.10     25.81 o 
  -6   1  11     6679.71     6503.09    105.77 o 
  -5   1  11      240.02      257.76     24.76 o 
  -4   1  11     3213.09     3074.68     54.76 o 
  -3   1  11      729.29      741.77     28.65 o 
  -2   1  11       25.14       24.97     19.98 o 
  -1   1  11     3454.54     3324.03     51.51 o 
   0   1  11      182.37      171.43     16.90 o 
   1   1  11     2911.24     2858.08     52.75 o 
   2   1  11       62.89       55.09     19.87 o 
   3   1  11      442.07      415.00     28.43 o 
   4   1  11      435.69      321.33     27.83 o 
   5   1  11       24.28       26.98     21.84 o 
   6   1  11      129.36       92.66     40.18 o 
 -10   2  11     1655.32     1788.43     72.26 o 
  -9   2  11      840.65      806.50     49.95 o 
  -8   2  11     1334.91     1181.16     56.48 o 
  -7   2  11     1590.04     1397.79     58.15 o 
  -6   2  11      730.39      809.59     38.31 o 
  -5   2  11     1760.46     1777.85     43.76 o 
  -4   2  11     7264.95     7175.86     91.70 o 
  -3   2  11     3266.23     3236.94     54.39 o 
  -2   2  11     4480.64     4330.60     62.11 o 
  -1   2  11     1466.63     1481.16     33.52 o 
   0   2  11       43.35       29.47     12.76 o 
   1   2  11        0.75        0.00     13.34 o 
   2   2  11      852.26      822.76     34.97 o 
   3   2  11      824.36      827.14     36.25 o 
   4   2  11        0.64        0.00     19.08 o 
   5   2  11       91.63      127.59     38.31 o 
   6   2  11      780.66      706.17     57.27 o 
   7   2  11       83.72       51.58     41.83 o 
 -10   3  11        7.50        0.00     32.84 o 
  -9   3  11      265.00      268.33     41.60 o 
  -8   3  11      731.68      809.97     48.05 o 
  -7   3  11        4.78        0.00     25.96 o 
  -6   3  11     2156.15     2120.43     56.80 o 
  -5   3  11      123.55      136.25     21.61 o 
  -4   3  11        0.46        0.00     15.49 o 
  -3   3  11      396.16      370.07     22.88 o 
  -2   3  11     3560.44     3514.81     55.16 o 
  -1   3  11      428.17      411.42     20.65 o 
   0   3  11     2436.18     2409.03     48.95 o 
   1   3  11     1712.07     1640.55     49.58 o 
   2   3  11        0.54        0.00     17.73 o 
   3   3  11       95.29      142.71     24.49 o 
   4   3  11     1050.72     1033.42     41.67 o 
   5   3  11      624.47      637.42     35.54 o 
   6   3  11      341.48      334.94     52.78 o 
   7   3  11      396.42      462.39     54.27 o 
 -10   4  11      141.87       89.81     43.11 o 
  -9   4  11      763.39      835.20     51.58 o 
  -8   4  11        2.14       19.24     29.46 o 
  -7   4  11     4071.83     4294.76    104.37 o 
  -6   4  11      117.70       76.66     24.58 o 
  -5   4  11     4020.79     3940.72     66.35 o 
  -4   4  11      155.67      143.02     20.41 o 
  -3   4  11      475.18      433.33     24.12 o 
  -2   4  11      215.49      230.19     20.20 o 
  -1   4  11      539.45      483.92     22.30 o 
   0   4  11     2343.54     2313.75     48.04 o 
   1   4  11       47.52       29.05     15.49 o 
   2   4  11     3521.98     3431.48     60.30 o 
   3   4  11     1399.56     1367.12     45.20 o 
   4   4  11      244.14      269.68     34.03 o 
   5   4  11      844.34      954.46     61.32 o 
   6   4  11       30.08       35.23     38.38 o 
   7   4  11        4.79       24.74     41.08 o 
  -9   5  11     1213.68     1259.08     72.87 o 
  -8   5  11     1437.27     1222.51     58.72 o 
  -7   5  11      162.54      104.09     32.00 o 
  -6   5  11     1568.63     1468.03     49.69 o 
  -5   5  11     2149.74     2281.51     59.58 o 
  -4   5  11     1859.40     1856.25     51.28 o 
  -3   5  11     6244.84     6298.20     98.43 o 
  -2   5  11     1929.19     1948.24     40.89 o 
  -1   5  11     1731.48     1644.23     36.24 o 
   0   5  11      227.95      267.79     22.56 o 
   1   5  11       46.89       30.18     15.86 o 
   2   5  11      229.14      238.75     26.98 o 
   3   5  11       24.61       42.90     20.80 o 
   4   5  11      269.21      306.90     29.49 o 
   5   5  11      145.26       91.31     38.38 o 
   6   5  11       24.69        1.35     34.18 o 
  -9   6  11       82.49       90.16     35.41 o 
  -8   6  11        2.85        0.00     30.96 o 
  -7   6  11      578.56      582.21     44.04 o 
  -6   6  11      114.23       57.48     28.68 o 
  -5   6  11      283.82      292.22     37.00 o 
  -4   6  11      656.91      579.02     33.37 o 
  -3   6  11       38.53       51.90     20.54 o 
  -2   6  11      425.82      383.16     27.85 o 
  -1   6  11     1080.41     1108.59     45.73 o 
   0   6  11        5.35        0.00     18.78 o 
   1   6  11     1107.51     1070.45     33.82 o 
   2   6  11       77.76       41.70     17.26 o 
   3   6  11      159.37      171.14     27.89 o 
   4   6  11      226.42      240.72     29.91 o 
   5   6  11       88.45       57.87     38.38 o 
   6   6  11      111.37       96.41     42.58 o 
  -9   7  11      358.45      427.14     49.18 o 
  -8   7  11      294.57      352.77     44.29 o 
  -7   7  11       30.25        0.00     28.45 o 
  -6   7  11      342.22      365.58     42.38 o 
  -5   7  11       19.35        1.95     22.17 o 
  -4   7  11     1738.18     1678.22     50.70 o 
  -3   7  11      346.24      288.85     29.69 o 
  -2   7  11     2252.12     2173.17     68.36 o 
  -1   7  11      448.16      457.45     33.92 o 
   0   7  11     1418.04     1296.65     48.55 o 
   1   7  11      128.36       82.27     30.96 o 
   2   7  11      161.70      129.68     26.71 o 
   3   7  11      469.94      429.78     33.38 o 
   4   7  11       38.29       21.44     33.58 o 
   5   7  11      618.01      572.13     52.48 o 
   6   7  11       45.95       38.68     41.53 o 
  -8   8  11       13.52        5.89     33.34 o 
  -7   8  11     2967.22     3188.50    131.71 o 
  -6   8  11       24.85        0.00     29.31 o 
  -5   8  11     2478.60     2437.41     64.09 o 
  -4   8  11        4.06        1.68     21.89 o 
  -3   8  11      167.31      174.59     26.79 o 
  -2   8  11      749.43      738.02     35.00 o 
  -1   8  11      404.08      384.20     32.80 o 
   0   8  11     1325.30     1251.94     49.03 o 
   1   8  11        4.08        0.00     20.76 o 
   2   8  11     1037.93     1005.55     45.40 o 
   3   8  11      354.55      279.20     57.12 o 
   4   8  11       31.32        7.05     35.68 o 
   5   8  11      356.95      365.08     55.02 o 
  -8   9  11       30.34       16.13     34.04 o 
  -7   9  11        9.34        0.00     32.23 o 
  -6   9  11        5.26        0.00     27.70 o 
  -5   9  11     1480.08     1573.70     53.34 o 
  -4   9  11        7.09        0.00     26.22 o 
  -3   9  11     2753.84     2712.25    130.97 o 
  -2   9  11      118.30      119.06     30.37 o 
  -1   9  11       47.57       29.94     24.27 o 
   0   9  11       50.96        8.58     22.96 o 
   1   9  11     1451.22     1387.14     52.89 o 
   2   9  11      665.26      672.93     40.32 o 
   3   9  11      814.26      743.22     41.50 o 
   4   9  11      504.34      537.20     50.38 o 
   5   9  11        4.32       19.49     38.08 o 
  -7  10  11       11.07        0.00     32.11 o 
  -6  10  11        0.05        0.00     29.06 o 
  -5  10  11       11.90        0.00     25.08 o 
  -4  10  11      319.13      407.65     37.30 o 
  -3  10  11     2015.69     2093.12     61.01 o 
  -2  10  11      111.12       99.49     43.48 o 
  -1  10  11     4097.86     4102.43     97.15 o 
   0  10  11        7.24        0.00     23.48 o 
   1  10  11     1227.19     1130.88     49.76 o 
   2  10  11        0.05        0.00     24.30 o 
   3  10  11       10.90        0.00     25.95 o 
   4  10  11      656.32      609.92     53.68 o 
  -7  11  11        0.01       18.97     34.62 o 
  -6  11  11     1222.95     1280.88     62.09 o 
  -5  11  11       24.83       20.74     27.04 o 
  -4  11  11      826.18      789.83     41.72 o 
  -3  11  11        0.07        0.00     27.66 o 
  -2  11  11        3.75        0.00     28.17 o 
  -1  11  11      411.28      390.36     36.77 o 
   0  11  11       13.18       31.96     27.05 o 
   1  11  11      826.06      868.58     45.68 o 
   2  11  11      115.45       85.13     35.68 o 
   3  11  11      562.72      524.79     40.36 o 
  -6  12  11       76.77      109.45     37.18 o 
  -5  12  11       28.94       12.51     32.17 o 
  -4  12  11      315.05      413.21     40.61 o 
  -3  12  11       12.67        0.00     30.97 o 
  -2  12  11      383.21      369.75     43.10 o 
  -1  12  11      202.71      168.31     35.46 o 
   0  12  11        0.47        3.76     28.56 o 
   1  12  11      120.67       49.71     30.54 o 
   2  12  11      218.79      182.46     38.98 o 
   3  12  11       97.87       67.60     32.49 o 
  -4  13  11      161.62      189.90     34.79 o 
  -3  13  11       49.71       35.29     32.56 o 
  -2  13  11      591.74      651.43     48.05 o 
  -1  13  11       56.88       49.98     32.64 o 
   0  13  11      815.85      767.67     49.87 o 
   1  13  11      458.69      411.33     42.06 o 
  -9   0  12     1008.82      945.76     77.96 o 
  -8   0  12      159.77      155.18     52.33 o 
  -7   0  12      306.66      183.96     48.88 o 
  -6   0  12     1050.63     1245.04     56.36 o 
  -5   0  12       60.48       58.00     27.36 o 
  -4   0  12      194.77      209.35     33.06 o 
  -3   0  12       52.78       59.05     23.90 o 
  -2   0  12      304.11      331.50     44.45 o 
  -1   0  12     3168.97     3257.14     75.18 o 
   0   0  12     1295.80     1250.77     45.71 o 
   1   0  12    10797.46    10820.79    223.25 o 
   2   0  12      394.70      362.83     46.18 o 
   3   0  12     2485.63     2510.74     90.71 o 
   4   0  12      189.30      204.81     41.68 o 
   5   0  12       52.80       19.19     35.08 o 
   6   0  12      875.35     1039.32     67.77 o 
  -9   1  12       51.72       93.82     36.97 o 
  -8   1  12       26.87        0.53     28.42 o 
  -7   1  12      420.24      401.98     43.85 o 
  -6   1  12      210.84      292.36     27.64 o 
  -5   1  12       77.63       22.32     18.54 o 
  -4   1  12     1952.23     1977.40     45.43 o 
  -3   1  12     1413.52     1479.36     37.94 o 
  -2   1  12      773.28      743.87     27.47 o 
  -1   1  12     2436.62     2377.43     44.68 o 
   0   1  12       88.59       72.53     17.89 o 
   1   1  12        5.86       28.28     19.70 o 
   2   1  12        2.39        0.00     18.66 o 
   3   1  12     2116.58     2036.27     57.66 o 
   4   1  12      176.76      239.03     30.59 o 
   5   1  12     1569.09     1543.30     54.12 o 
   6   1  12      279.34      383.60     39.79 o 
  -9   2  12        1.08       10.00     31.32 o 
  -8   2  12       14.20        0.00     28.30 o 
  -7   2  12       72.83       36.10     28.52 o 
  -6   2  12      119.29      122.20     26.46 o 
  -5   2  12     1014.41     1027.49     35.92 o 
  -4   2  12       13.71       16.12     17.18 o 
  -3   2  12     1931.72     1870.75     42.53 o 
  -2   2  12      422.94      489.20     24.13 o 
  -1   2  12      239.32      230.43     23.39 o 
   0   2  12       96.73       81.91     18.52 o 
   1   2  12        6.97        0.00     17.94 o 
   2   2  12      694.88      687.71     38.01 o 
   3   2  12        0.30       11.30     20.78 o 
   4   2  12     1073.58     1073.39     44.40 o 
   5   2  12       84.40       99.89     27.66 o 
   6   2  12      264.48      314.02     53.97 o 
  -9   3  12       12.48        0.00     38.91 o 
  -8   3  12      342.82      280.39     41.25 o 
  -7   3  12       14.15       24.04     28.60 o 
  -6   3  12      139.44      110.71     25.96 o 
  -5   3  12      185.50      263.56     26.21 o 
  -4   3  12      621.00      605.64     28.88 o 
  -3   3  12      257.88      289.39     35.30 o 
  -2   3  12     1535.65     1528.01     37.23 o 
  -1   3  12      200.73      215.11     25.72 o 
   0   3  12     3231.28     3240.86     60.55 o 
   1   3  12      225.72      220.57     36.61 o 
   2   3  12     2355.45     2447.09     62.34 o 
   3   3  12     1409.31     1369.24     47.53 o 
   4   3  12      486.62      513.74     33.98 o 
   5   3  12     1277.19     1297.21     50.49 o 
   6   3  12        4.83        0.28     26.50 o 
  -9   4  12      222.21      158.85     39.37 o 
  -8   4  12        4.53        0.00     30.18 o 
  -7   4  12        0.11        0.00     27.22 o 
  -6   4  12      195.50      240.28     33.88 o 
  -5   4  12      270.38      230.14     29.81 o 
  -4   4  12       79.44       80.45     19.94 o 
  -3   4  12        0.43        0.00     15.81 o 
  -2   4  12        3.27       18.77     15.81 o 
  -1   4  12     1105.81     1146.67     36.59 o 
   0   4  12        0.04        0.00     16.14 o 
   1   4  12     3278.06     3206.31     60.33 o 
   2   4  12      101.53      121.47     24.49 o 
   3   4  12      746.46      756.14     37.00 o 
   4   4  12      275.59      312.42     33.73 o 
   5   4  12        0.93        0.00     25.40 o 
   6   4  12      474.77      473.25     65.82 o 
  -9   5  12      315.60      358.15     47.36 o 
  -8   5  12      526.42      539.61     45.27 o 
  -7   5  12      509.94      450.52     43.98 o 
  -6   5  12       92.59       55.42     25.27 o 
  -5   5  12      140.14      107.27     25.65 o 
  -4   5  12        1.54        0.03     19.89 o 
  -3   5  12      618.09      566.23     33.03 o 
  -2   5  12      230.29      242.74     30.50 o 
  -1   5  12     1734.21     1604.28     55.27 o 
   0   5  12      926.19      924.34     33.45 o 
   1   5  12      184.91      174.98     22.35 o 
   2   5  12      689.53      650.84     36.06 o 
   3   5  12       93.26       59.12     23.73 o 
   4   5  12        1.26        0.00     22.58 o 
   5   5  12       35.39       27.72     26.49 o 
  -8   6  12       68.69       79.62     36.55 o 
  -7   6  12      278.49      281.77     42.18 o 
  -6   6  12      142.66       98.83     27.23 o 
  -5   6  12     1945.11     1959.27     57.65 o 
  -4   6  12      135.25      191.77     28.02 o 
  -3   6  12     3697.29     3703.53     75.15 o 
  -2   6  12      880.67      917.00     38.24 o 
  -1   6  12      843.12      765.19     40.91 o 
   0   6  12      210.10      234.50     41.68 o 
   1   6  12       64.68       45.71     23.60 o 
   2   6  12     1613.75     1549.97     61.70 o 
   3   6  12       26.77       42.73     31.49 o 
   4   6  12     3050.68     2984.74    109.45 o 
   5   6  12      233.46      303.12     35.53 o 
  -8   7  12      235.56      126.70     49.70 o 
  -7   7  12      130.77      138.10     36.82 o 
  -6   7  12      213.01      246.73     33.30 o 
  -5   7  12      607.48      653.81     38.04 o 
  -4   7  12      705.26      689.70     37.45 o 
  -3   7  12        1.91        0.00     20.72 o 
  -2   7  12       27.78        4.33     24.52 o 
  -1   7  12      134.85       93.78     27.81 o 
   0   7  12     2833.65     2926.25     76.41 o 
   1   7  12       15.55        0.00     24.89 o 
   2   7  12     2933.14     2974.80    108.40 o 
   3   7  12        0.59        0.00     31.64 o 
   4   7  12      157.38      133.59     42.13 o 
   5   7  12       61.34       11.69     40.18 o 
  -8   8  12      523.64      612.99     50.65 o 
  -7   8  12      630.77      625.36    103.68 o 
  -6   8  12      310.13      340.14     48.65 o 
  -5   8  12      322.47      240.78     32.62 o 
  -4   8  12       41.49       18.97     23.98 o 
  -3   8  12       93.94       33.33     23.62 o 
  -2   8  12     1124.04     1015.18     86.66 o 
  -1   8  12      182.86      104.94     29.25 o 
   0   8  12     1499.75     1419.41     54.55 o 
   1   8  12      169.21      165.44     39.06 o 
   2   8  12        1.70       26.54     24.24 o 
   3   8  12        3.35        0.00     29.69 o 
   4   8  12      135.21       77.66     40.18 o 
  -7   9  12       19.99        0.00     32.04 o 
  -6   9  12      375.20      330.25     45.51 o 
  -5   9  12        1.09        0.00     25.44 o 
  -4   9  12     1133.16     1187.56     47.95 o 
  -3   9  12        0.56        0.00     22.72 o 
  -2   9  12     1092.43     1070.66     52.48 o 
  -1   9  12       21.24        0.00     24.95 o 
   0   9  12      614.87      627.73     55.77 o 
   1   9  12      118.50      109.41     54.57 o 
   2   9  12      181.99      150.92     31.62 o 
   3   9  12      495.19      467.03     49.33 o 
   4   9  12       31.77        6.45     34.48 o 
  -6  10  12        4.83        1.62     33.39 o 
  -5  10  12        6.48        0.00     26.53 o 
  -4  10  12      205.20      178.26     31.87 o 
  -3  10  12       68.07       55.64     30.91 o 
  -2  10  12      229.12      182.42     35.65 o 
  -1  10  12       84.03       68.08     29.28 o 
   0  10  12       35.50        0.00     26.66 o 
   1  10  12      364.50      371.41     38.70 o 
   2  10  12      216.24      157.62     32.95 o 
   3  10  12      211.29      187.94     34.78 o 
  -5  11  12       79.72       88.47     30.75 o 
  -4  11  12     1144.37     1114.98     51.76 o 
  -3  11  12       33.90       50.65     30.74 o 
  -2  11  12      359.57      334.28     42.32 o 
  -1  11  12       14.86        8.51     28.76 o 
   0  11  12      109.56       75.59     31.86 o 
   1  11  12      141.33       76.13     31.08 o 
   2  11  12      389.52      337.31     42.22 o 
  -4  12  12       29.75       22.88     35.38 o 
  -3  12  12      139.79       98.40     36.99 o 
  -2  12  12      678.49      623.83     64.10 o 
  -1  12  12      621.94      558.62     44.89 o 
   0  12  12      771.14      819.62     49.56 o 
  -8   1  13       95.15       79.91     34.49 o 
  -7   1  13      691.59      632.33     46.26 o 
  -6   1  13      712.84      738.36     34.59 o 
  -5   1  13       24.26       19.74     19.59 o 
  -4   1  13     3765.42     3781.27     66.22 o 
  -3   1  13      442.50      421.25     34.60 o 
  -2   1  13     3710.92     3631.64     60.78 o 
  -1   1  13      522.09      466.24     23.71 o 
   0   1  13      989.77     1008.80     61.47 o 
   1   1  13      621.64      601.93     34.35 o 
   2   1  13       49.49       39.18     34.48 o 
   3   1  13      441.83      463.95     33.38 o 
   4   1  13      311.13      356.29     34.29 o 
   5   1  13      370.49      435.61     38.44 o 
  -8   2  13      289.43      339.10     44.65 o 
  -7   2  13     1830.61     1853.85     70.86 o 
  -6   2  13     1694.57     1861.42     49.94 o 
  -5   2  13     3443.48     3546.45     66.45 o 
  -4   2  13      799.16      784.05     33.09 o 
  -3   2  13     1787.48     1673.03     42.28 o 
  -2   2  13      169.65      180.46     23.18 o 
  -1   2  13       61.90       32.04     18.34 o 
   0   2  13     3384.66     3456.33     88.17 o 
   1   2  13      193.48      212.97     29.52 o 
   2   2  13     2872.18     2926.70     71.29 o 
   3   2  13      169.75      214.57     42.36 o 
   4   2  13      188.06      210.23     32.60 o 
   5   2  13       74.15       73.70     28.88 o 
  -8   3  13      184.74      157.55     38.46 o 
  -7   3  13       97.07       69.96     37.56 o 
  -6   3  13      219.20      178.83     37.79 o 
  -5   3  13      241.73      312.26     29.37 o 
  -4   3  13      191.02      218.14     26.27 o 
  -3   3  13      744.14      694.28     30.27 o 
  -2   3  13     1218.38     1247.99     35.83 o 
  -1   3  13        0.09        5.34     17.58 o 
   0   3  13      532.45      497.79     27.90 o 
   1   3  13      401.37      398.72     31.06 o 
   2   3  13      307.36      316.94     28.77 o 
   3   3  13      137.92      147.69     28.80 o 
   4   3  13      870.09      879.39     43.50 o 
   5   3  13       88.92      123.33     30.82 o 
  -8   4  13      780.84      854.75     54.47 o 
  -7   4  13       54.10       36.50     35.46 o 
  -6   4  13       32.38       16.21     25.74 o 
  -5   4  13      559.09      575.45     39.65 o 
  -4   4  13      498.51      470.36     33.22 o 
  -3   4  13     3612.88     3566.59     92.33 o 
  -2   4  13      428.26      355.52     25.29 o 
  -1   4  13     3225.60     3178.40     74.78 o 
   0   4  13        7.69        0.00     18.00 o 
   1   4  13      226.66      236.51     39.13 o 
   2   4  13        7.37       39.17     23.28 o 
   3   4  13      256.70      337.42     42.28 o 
   4   4  13      493.99      542.02     36.14 o 
  -8   5  13      522.69      579.36     48.34 o 
  -7   5  13      484.44      546.42     46.19 o 
  -6   5  13     2025.47     2173.09     64.01 o 
  -5   5  13      997.58     1037.28     45.86 o 
  -4   5  13     2494.82     2441.48     64.53 o 
  -3   5  13        0.48        0.00     20.53 o 
  -2   5  13      764.97      761.14     44.28 o 
  -1   5  13     1269.84     1231.50     51.97 o 
   0   5  13       99.17      108.55     43.25 o 
   1   5  13     2656.38     2653.37     72.77 o 
   2   5  13       17.59       41.24     24.59 o 
   3   5  13      933.97      960.59     69.19 o 
   4   5  13       20.65        4.40     24.81 o 
  -7   6  13        2.65        2.39     31.39 o 
  -6   6  13      192.78      147.62     39.18 o 
  -5   6  13       80.90       60.56     26.53 o 
  -4   6  13        1.11        5.29     23.58 o 
  -3   6  13      325.06      328.26     37.97 o 
  -2   6  13      333.13      308.13     37.62 o 
  -1   6  13      130.37      139.72     34.56 o 
   0   6  13      132.39      107.32     28.08 o 
   1   6  13        1.23       10.30     23.89 o 
   2   6  13       23.10        0.00     31.94 o 
   3   6  13      190.17      223.10     45.43 o 
   4   6  13       20.53        0.00     34.93 o 
  -7   7  13      111.94       87.29     36.07 o 
  -6   7  13      803.26      673.53     41.29 o 
  -5   7  13      149.59      154.80     30.83 o 
  -4   7  13      559.43      550.68     49.30 o 
  -3   7  13       10.60        4.27     22.48 o 
  -2   7  13      201.31      167.58     51.13 o 
  -1   7  13      329.12      372.98     41.49 o 
   0   7  13      191.56      186.81     54.12 o 
   1   7  13      597.03      510.36     38.55 o 
   2   7  13      246.72      216.50     45.88 o 
   3   7  13      321.09      270.32     50.08 o 
  -6   8  13       64.71       35.83     29.29 o 
  -5   8  13      723.72      793.76     43.72 o 
  -4   8  13      131.08      143.57     29.89 o 
  -3   8  13     2331.83     2269.99     76.18 o 
  -2   8  13      419.62      425.35     42.57 o 
  -1   8  13     1640.51     1581.22     60.75 o 
   0   8  13      112.27       85.72     29.78 o 
   1   8  13      143.25       91.66     29.76 o 
   2   8  13       51.61       32.68     34.18 o 
   3   8  13      182.62       88.91     41.98 o 
  -6   9  13      284.46      358.94    103.68 o 
  -5   9  13      574.50      536.61     41.65 o 
  -4   9  13      104.88      132.95     64.45 o 
  -3   9  13       46.31       28.27     30.60 o 
  -2   9  13      101.67       79.34     31.56 o 
  -1   9  13      539.88      513.24     40.46 o 
   0   9  13      131.53       77.88     56.00 o 
   1   9  13      936.55      953.64     49.16 o 
   2   9  13        1.63        0.65     27.98 o 
  -4  10  13      175.66      205.41     40.92 o 
  -3  10  13        1.64        0.00     30.95 o 
  -2  10  13       53.30       44.32     31.55 o 
  -1  10  13        5.45        0.00     27.67 o 
   0  10  13      364.57      298.99     40.87 o 
   1  10  13      168.99      108.69     33.36 o 
  -2  11  13      853.39      878.17     52.72 o 
  -1  11  13      133.57       98.66     35.01 o 
  -7   0  14      750.90      712.47     70.77 o 
  -6   0  14      341.72      344.77     44.97 o 
  -5   0  14     1647.28     1583.82     64.88 o 
  -4   0  14      106.59       62.45     30.95 o 
  -3   0  14      847.47      820.03     46.80 o 
  -2   0  14      553.50      639.87     44.45 o 
  -1   0  14       45.80       67.17     34.48 o 
   0   0  14      143.28      142.58     38.98 o 
   1   0  14      144.65      108.85     38.68 o 
   2   0  14      295.31      301.51     48.28 o 
   3   0  14       73.83       87.71     39.73 o 
  -7   1  14      152.27      195.89     37.65 o 
  -6   1  14       13.14        0.00     24.99 o 
  -5   1  14        0.18        0.00     20.95 o 
  -4   1  14      246.94      275.76     28.61 o 
  -3   1  14      454.81      433.03     28.63 o 
  -2   1  14       33.26        4.39     17.43 o 
  -1   1  14      351.68      312.30     27.32 o 
   0   1  14      524.81      583.37     75.64 o 
   1   1  14        1.11        0.00     21.47 o 
   2   1  14      737.69      671.71     37.84 o 
   3   1  14      326.82      378.65     37.98 o 
  -7   2  14      129.29      100.65     36.13 o 
  -6   2  14      112.62      126.23     25.88 o 
  -5   2  14        1.77        0.00     20.72 o 
  -4   2  14       17.89       22.47     20.07 o 
  -3   2  14       10.95       18.42     19.16 o 
  -2   2  14      253.73      261.09     41.49 o 
  -1   2  14      240.30      244.62     26.69 o 
   0   2  14      148.04      105.26     26.45 o 
   1   2  14      348.47      347.98     31.02 o 
   2   2  14        1.83        0.00     22.26 o 
   3   2  14      127.99      186.83     30.69 o 
  -7   3  14        0.28        0.00     31.33 o 
  -6   3  14      549.58      516.88     38.13 o 
  -5   3  14       69.15       51.05     34.83 o 
  -4   3  14      238.20      195.39     31.37 o 
  -3   3  14       72.13       35.46     19.65 o 
  -2   3  14      139.48      101.18     24.31 o 
  -1   3  14       16.46       27.73     19.73 o 
   0   3  14      134.45      180.04     41.76 o 
   1   3  14        0.25        0.00     23.38 o 
   2   3  14      202.54      211.80     56.90 o 
   3   3  14       63.21       56.89     26.50 o 
  -7   4  14      276.28      261.64     59.15 o 
  -6   4  14      178.15      151.77     31.38 o 
  -5   4  14      209.32      205.74     31.50 o 
  -4   4  14       77.65       16.57     24.35 o 
  -3   4  14        0.57        0.00     21.63 o 
  -2   4  14       51.20       30.03     27.08 o 
  -1   4  14      112.93       65.25     28.31 o 
   0   4  14       87.58       68.09     23.72 o 
   1   4  14       22.78       42.28     47.53 o 
   2   4  14        0.02        0.00     23.11 o 
   3   4  14       68.17       79.61     44.30 o 
  -6   5  14      334.91      344.27     39.19 o 
  -5   5  14       12.88       28.59     25.44 o 
  -4   5  14      987.61      997.75     60.14 o 
  -3   5  14      242.23      201.86     56.20 o 
  -2   5  14      475.51      374.51     82.69 o 
  -1   5  14      104.40       78.25     52.10 o 
   0   5  14        3.02        0.00     25.07 o 
   1   5  14      140.95      110.35     38.68 o 
   2   5  14       33.38       32.38     37.03 o 
  -6   6  14      201.83      224.56     35.05 o 
  -5   6  14       15.48        0.00     26.10 o 
  -4   6  14       45.56       45.28     26.69 o 
  -3   6  14        1.43        0.00     27.99 o 
  -2   6  14      693.33      623.14     44.91 o 
  -1   6  14      527.72      562.37     42.40 o 
   0   6  14      397.34      367.77     39.27 o 
   1   6  14     1117.46     1065.71     69.42 o 
   2   6  14        6.69       10.20     37.18 o 
  -5   7  14      268.72      245.17     35.91 o 
  -4   7  14      266.36      235.64     34.42 o 
  -3   7  14       25.46       29.86     30.50 o 
  -2   7  14        0.20       13.32     38.83 o 
  -1   7  14      389.79      383.95     40.62 o 
   0   7  14      189.38      176.48     33.96 o 
   1   7  14       54.82        5.70     37.18 o 
  -4   8  14       87.28       43.76     33.90 o 
  -3   8  14      982.18      991.44     55.49 o 
  -2   8  14      115.33      125.02     34.40 o 
  -1   8  14      243.57      190.50     41.76 o 
   0   8  14       58.49       36.69     29.01 o 
  -2   9  14      199.56      123.24     35.61 o 
  -1   9  14      127.78      111.24     34.26 o 
  -6   1  15      305.71      315.10     37.01 o 
  -5   1  15      557.10      595.43     36.57 o 
  -4   1  15      333.89      346.58     64.73 o 
  -3   1  15      180.85      214.78     32.66 o 
  -2   1  15      565.68      595.21     42.23 o 
  -1   1  15       76.68       82.28     28.99 o 
   0   1  15      645.67      665.79     39.49 o 
   1   1  15      905.32      805.78     42.99 o 
  -5   2  15      134.28      150.15     31.56 o 
  -4   2  15        1.55        0.00     22.00 o 
  -3   2  15     1577.54     1699.08     58.32 o 
  -2   2  15       25.41       36.17     24.63 o 
  -1   2  15     2632.65     2571.42     73.75 o 
   0   2  15        2.44        0.00     36.43 o 
   1   2  15      712.96      691.33     40.55 o 
  -5   3  15      419.67      517.36     41.72 o 
  -4   3  15       26.51       14.37     24.87 o 
  -3   3  15      329.00      372.67     90.48 o 
  -2   3  15      278.66      280.48     79.91 o 
  -1   3  15       52.26       98.23     29.36 o 
   0   3  15       15.77       14.12     24.88 o 
   1   3  15      582.21      605.17     39.42 o 
  -5   4  15      397.40      342.93     38.57 o 
  -4   4  15      529.49      634.06     39.74 o 
  -3   4  15       99.86       41.78     32.68 o 
  -2   4  15       10.79        9.52     34.03 o 
  -1   4  15      165.70      145.02     34.40 o 
   0   4  15      591.19      570.64     56.22 o 
   1   4  15      394.79      421.15     51.13 o 
  -4   5  15      420.92      523.34     39.48 o 
  -3   5  15        9.64        0.00     30.62 o 
  -2   5  15     1679.13     1843.52     69.96 o 
  -1   5  15        0.05        2.06     28.98 o 
   0   5  15     1265.82     1220.43     75.12 o 
  -3   6  15       11.13        0.00     31.72 o 
  -2   6  15       70.27       74.76     34.29 o 
  -1   6  15       56.75       52.07     33.58 o 
                                                 
